# Supplementary material for: Identify QTLs and candidate genes underlying source-, sink-, and grain yield-related traits in rice by integrated analysis of bi-parental and natural populations
Source: PLoS One. 2020 Aug 14;15(8):e0237774. doi: 10.1371/journal.pone.0237774 (PMC7428182; doi:10.1371/journal.pone.0237774)
Supplement: S1 Table — (XLSX) [file pone.0237774.s001.xlsx]

## Sheet: Sheet1
	S1 Table. Details of the 2288 accessions investigated and raw data of yield related traits measured in Sanya
	ID	Accession Name	Subpopulation	Origin country	FLL	TGW	TSN
	B002	Sansuijin	geng-tmp	China	18.9	22.354	82.2
	B004	Qiuguangtengxi 104	geng-tmp	Japan	24.3	NA	NA
	B005	Wanshi	geng-tmp	Japan	28.2	NA	NA
	B006	Yikong	xian-adm	Vietnam	23.9	20.342	99.7
	B007	Tianhandao	xian-adm	Vietnam	29.2	18.8	NA
	B008	Baxiang	geng-tmp	Vietnam	26.7	23.717	89.7
	B009	Vietnam Zaodao	xian-1A	Vietnam	28.8	27.406	89.3
	B010	Malaihong	xian-1A	Malaysia	27.8	21.312	125.5
	B011	CO 22	xian-adm	India	32.7	22	124.7
	B012	2037(Rajahamsal)	xian-2	India	31.6	NA	119
	B013	Sri Lanka 1	xian-adm	Sri lanka	27.2	23.411	192.2
	B014	Wuziluosi 215	geng-tmp	Soviet Union	33.6	25	142.2
	B015	Kahamu	xian-1A	Romania	24.3	25.368	100.2
	B016	Aomierte 168	geng-tmp	Hungary	23.7	23.303	97.2
	B018	American Huangkedao	geng-trp	United States	26.7	19.034	NA
	B019	Buleida A-75	xian-adm	Mexico	33.2	35.755	143.6
	B020	Jineiyadao	admix	Guinea	36	20.11	192.7
	B021	Seln 244A6-20	xian-adm	Australia	30.6	20.603	NA
	B023	Gaoliqiu	geng-tmp	North Korea	24.4	22.042	141.3
	B024	Xianluosichi	xian-1A	Thailand	33	24.551	NA
	B025	Djanda Mandja	geng-trp	Indonesia	30.14	31.596	NA
	B026	Padi Ladang Ase Polo Komek	xian-adm	Indonesia	38.72	NA	NA
	B027	C 894-21	xian-3	Phillipines	22.4	24.835	144.6
	B028	IR 10179-23-1-3	xian-adm	Phillipines	23.9	NA	NA
	B029	Dumai	xian-1B	India	25.8	NA	NA
	B030	Jaibattey	xian-adm	India	32.8	26.796	141.5
	B031	Ngatsin	xian-2	India	33.84	21.866	175.9
	B032	Rohini	xian-1B	India	28.92	24.524	149.9
	B033	BW 293-2	xian-1B	Sri lanka	27.9	22.229	142.3
	B034	Albania Rice	geng-tmp	Albania	25	28.752	75.2
	B035	American Rice	xian-adm	United States	27.1	24.444	86.8
	B036	Jijucas Claro	geng-adm	Brazil	30.7	20.515	87
	B037	Nanoay P.A	geng-trp	Argentina	29.9	20.775	133.3
	B038	Nabated A Smar	geng-tmp	Egypt	21.1	24.072	NA
	B039	IRAT 10	xian-adm	Ivory Coast	29.2	20.608	145.1
	B040	K 24	xian-adm	Uganda	25.3	20.423	179.4
	B043	YR 83-23-11	geng-trp	Australia	27.1	27.926	NA
	B047	Zhenfu 8	geng-tmp	Japan	26	26.919	NA
	B048	CISOKAN	xian-1B	Indonesia	NA	21.774	151.6
	B049	Zacaodao 13	aus/boro	Nepal	30.5	26.087	141.5
	B051	GZ 1368-5-4	xian-adm	Egypt	23.4	23.841	127.8
	B052	J34	xian-2	Madagascar	26.7	18.476	196.1
	B053	80A97YR303-304-1-3	geng-trp	Australia	33.2	20.957	174.1
	B054	80050YR72136-43	geng-trp	Australia	30.7	20.323	215.8
	B055	YR196	geng-tmp	Australia	31.4	21.89	NA
	B058	Erjiunan 1	xian-1B	China	22.3	26.525	82
	B059	Nanjing 11	xian-1A	China	20.7	23.804	183.6
	B060	Aijiaonante	xian-1A	China	25.3	26.841	92.5
	B061	Guangluai 4	xian-1A	China	26	27.012	86.1
	B062	Nantehao	xian-1A	China	30.2	28.732	158.1
	B063	Guizhao 2	xian-1A	China	26.5	25.922	NA
	B064	Xiangzaoxian 7	xian-adm	China	22.9	24.09	81.9
	B065	Huangsiguizhan	xian-adm	China	30.6	18.294	NA
	B066	Guangkexiangnuo	geng-tmp	China	27.1	NA	NA
	B067	Funingzipigengzi	xian-1A	China	23	26.544	74.6
	B072	Qiuqianbai	xian-1A	China	27.7	22.388	99.2
	B073	Jinxibai2	xian-adm	China	NA	NA	73.1
	B074	Taishannuo	xian-1A	China	21.5	21.486	94
	B075	Jinbaoyin	xian-adm	China	31.4	26.802	71.3
	B076	Minbeiwanxian	xian-adm	China	29.8	31.145	54.1
	B077	Yizhixiang	geng-tmp	China	23.4	26.734	128.5
	B079	Esiniu	xian-1A	China	31.1	20.403	144
	B081	Heidu 4	xian-1A	China	28.2	24.112	NA
	B082	Qiyuexian	xian-adm	China	35.9	NA	133.1
	B083	Dongtingwanxian	xian-1A	China	25.8	21.332	105.6
	B085	Xugunuo	xian-1A	China	25.4	23.451	195.8
	B088	San**Qishiluo	xian-adm	China	29.2	26.356	117.017
	B090	Zimi	xian-adm	China	27.5	25.32	194.6
	B091	Xiaohonggu	xian-adm	China	31.1	20.903	122.5
	B092	Gongju 73	xian-1A	China	32.6	24.775	158.4
	B093	Qitougu	xian-1A	China	25.6	27.303	NA
	B094	Zinuo	xian-1A	China	28.9	26.26	132
	B095	Mowangguneiza	xian-adm	China	26	28.139	NA
	B096	Jinzhinuo4	xian-adm	China	40.7	28.603	181.2
	B097	Jiienuo	xian-adm	China	33.4	25.209	NA
	B101	Yangkenuo	geng-tmp	China	24.5	27.021	69.8
	B104	Jiabala	xian-1A	India	31.5	23.577	158.4
	B105	Baoxuan 21	xian-adm	China	25.2	19.853	71.4
	B106	Wenxiangnuo	xian-adm	China	28.7	26.321	103
	B107	Dawannuo	xian-adm	China	29.6	28.08	140
	B108	Xianggu	xian-adm	China	34.5	25.47	NA
	B112	Liusha 1	xian-1A	China	25.8	22.49	NA
	B113	Chenwan 3	xian-adm	China	23.5	22.25	192.9
	B114	Chengduai 3	xian-1A	China	25.6	23.069	225.2
	B115	Aimakang	xian-1A	China	28	22.961	203.5
	B116	Shufeng 101	xian-adm	China	23.5	27.925	NA
	B118	Ergangai	xian-adm	China	23.3	22.415	121.3
	B119	Guangluai 15-	xian-1A	China	21	23.455	107.2
	B120	Hongwan 1	xian-adm	China	22.6	21.275	157.825
	B123	Zaoshuxiangheimi	xian-adm	China	NA	25.227	122.4
	B126	Zaoxian 240	xian-1A	China	22.4	24.96	NA
	B127	Dangyu 5	xian-1A	China	22.8	25.448	NA
	B128	Sibeitizhao 6	xian-adm	China	27.28	31.019	NA
	B129	Hongainuo	xian-adm	China	29.6	21.972	NA
	B130	Wanlixian	xian-1A	China	24.7	26.94	142
	B131	Aizizhan	xian-adm	China	25.3	22.754	61.8
	B132	Xiaobaimi	xian-adm	China	NA	25.706	58.2
	B133	Yanshuichi	xian-adm	China	23.1	22.061	43.9
	B134	Xishi 15	geng-sbtrp	China	26.3	27.893	93.8
	B135	Honggenghangu3	xian-adm	China	30.2	25.758	88.3
	B138	Gu 154	xian-adm	China	26.58	23.708	142.3
	B139	IR 661-1	xian-adm	China	30	12.773	NA
	B140	Pei C122	xian-1A	China	29	17.413	112.4
	B141	Geng 7623	admix	China	29.4	NA	NA
	B145	Teqingxuanhui	xian-adm	China	27.9	28.952	147.5
	B147	Baikehanhe	xian-1A	China	33.9	22.528	142.3
	B149	Haoxiang	xian-1A	China	30.8	35.252	91
	B150	L 301B	xian-1A	China	24.9	18.121	112.9
	B151	Jinnante 43B	xian-1A	China	24.4	24.94	105.5
	B152	Zaoshunonghu 6	geng-tmp	China	23.2	22.238	84.1
	B153	Qingsiai 16B	xian-adm	China	21.3	20.647	154
	B155	Baoxie -7B	xian-adm	China	22.6	29.234	110.2
	B156	G Zhenshan 97B	xian-1A	China	23.4	27.592	100.6
	B157	88B	xian-1A	China	25.6	28.289	167.8
	B158	Taizhong 65/taizhongHR539	admix	China	23	21.252	106
	B159	Taizhongzailai 1/taizhong65	xian-adm	China	28.7	22.349	144.4
	B163	Liushizao	xian-1A	China	31	22.992	149
	B164	Qingke	aus/boro	China	40.2	20.438	NA
	B165	Haohuangla	xian-adm	China	29.9	32.733	88.5
	B166	Jianghuadao	geng-tmp	North Korea	28.2	24.291	119.5
	B167	Qingjinzaosheng	geng-tmp	North Korea	24.38	19.461	103.1
	B168	Zhuyuan	geng-tmp	Japan	24.2	22.739	NA
	B169	Ailuyu	geng-tmp	Japan	23.7	23.614	NA
	B170	Hongse 90	geng-tmp	Russia	24.2	26.231	103
	B171	Linguo	geng-tmp	Italy	24.9	27.835	NA
	B173	Tjantajan	admix	Indonesia	NA	NA	NA
	B176	BRC 25-146-2-1	xian-adm	Bangladesh	31.7	20.034	NA
	B180	P1790-5-1M-4-5M-1B-3M-B	xian-adm	Columbia	30.5	23.519	NA
	B182	Chimao	geng-tmp	Japan	23.2	30.152	100.8
	B183	Qingnuo Kyohatamochi	geng-tmp	Japan	30.1	25.094	150.5
	B184	CHANH 148	xian-adm	Vietnam	28.32	20.812	129.8
	B185	SLK 2-18-2	xian-adm	Laos	28.74	25.421	NA
	B187	RP 1570-44-1	xian-adm	India	27.8	21.908	123.3
	B188	IRAT 36	geng-trp	Ivory Coast	NA	27.939	162.8
	B189	IRAT 669	geng-trp	Ivory Coast	27.2	NA	NA
	B190	ITA 221	geng-trp	Nigeria	NA	25.56	NA
	B192	R42	admix	Phillipines	25.3	21.547	NA
	B193	C.MEDIO 7	xian-adm	Cuba	18.84	26.403	95.8
	B194	ECIA 179-S13	xian-1B	Cuba	26.3	26.792	145.8
	B195	PMS 10B	xian-adm	India	21.66	18.228	NA
	B196	Taidongludao	geng-trp	China	20.1	26.461	117
	B198	Jiefangxian	xian-1A	China	32	29.485	NA
	B199	Hongmisandan	geng-tmp	China	29.6	NA	79.1
	B200	Jinyou 1	xian-1B	China	29.5	22.956	NA
	B201	Chengnongshuijing	xian-1B	China	22.46	27.431	NA
	B203	Biwusheng	xian-adm	China	23.5	25.986	99
	B204	Longhuamaohu	geng-tmp	China	31.8	32.139	53.4
	B205	Cunsanli	geng-adm	China	20.8	31.838	103.3
	B207	Aihechi	xian-adm	China	30.3	28.663	62.1
	B208	Lucaihao	xian-1A	China	24.8	26.649	95.5
	B210	Nanxiongzaoyouzhan	xian-1A	China	28.8	22.724	57.2
	B213	Liuyenian	xian-1A	China	41.2	25.531	NA
	B214	Xuanenchangtanqingzhan	xian-1B	China	31.7	26.259	129.1
	B216	Hanmadao4	xian-1A	China	36.5	21.084	104.7
	B217	Honggu	xian-1B	China	21.7	25.238	76.2
	B219	Haolai	xian-adm	China	27.5	34.381	66.8
	B221	Fanhaopi	xian-1A	China	26.7	24.458	NA
	B222	Beizinuo	xian-1A	China	26.6	30.579	222.4
	B224	Younian	xian-1A	China	29.7	24.697	176.8
	B227	Menjiagao 1	xian-adm	China	31.325	22.531	113.9
	B229	Menjiading 2	xian-adm	China	26.72	21.622	117.9
	B232	Xiangaizao 10hao	xian-1B	China	22	26.961	105.2
	B233	Xiangwanxian 1	xian-adm	China	20.6	24.054	91.9
	B234	Aituogu 151	xian-1A	China	28	22.506	278.6
	B238	Momi	xian-adm	China	31.8	26.174	130.2
	B239	Zhendao 232	xian-1A	China	24.1	26.143	156.4
	B241	Lamujia	geng-sbtrp	China	24.2	29.55	86.7
	B242	Gui 630	xian-adm	China	23.4	28.046	142.4
	B244	Xiangdao	xian-1A	China	35.7	21.284	NA
	B245	Shanjiugu	geng-sbtrp	China	NA	29.327	155.2
	B246	Laozaogu	xian-adm	China	30.6	20.375	NA
	B247	Jinnante B	xian-adm	China	23.7	23.526	111
	B248	Zhuzhen B	xian-1A	China	24.5	30.419	111.2
	B249	Chaoyangyihao B	xian-1A	China	24.3	22.152	100
	B252	Xiangai B	xian-adm	China	33.7	23.532	286.6
	B253	Jiangnongzao 1 B	xian-adm	China	24.2	29.273	144.9
	B254	Jinghu3 B	xian-adm	China	21.5	23.772	127.1
	B255	Dianrui 409B	xian-adm	China	24	26.861	NA
	B259	Leihuozhan	xian-1A	China	32.8	23.837	129.6
	B260	Mamagu	xian-1A	China	38.8	25.07	177.6
	B261	Meihuanuo	xian-1A	China	28.3	NA	NA
	B264	Sanbaili	xian-1A	China	28.8	25.11	116.6
	B266	Haomake (K)	geng-sbtrp	China	27.6	28.056	138.367
	B268	Nangaogu	xian-adm	China	36.1	25.599	NA
	CX10	Gang 46B	xian-1A	China	25.4	26.202	183.6
	CX100	Palung 2	xian-1B	Nepal	28.4	25.943	203.8
	CX101	Hei Mi Chan	xian-1A	Chinese Taipei (Taiwan)	30.7	22.666	106.6
	CX102	Tek Si Chut	xian-1A	Chinese Taipei (Taiwan)	35.5	24.293	105
	CX103	Rubio	admix	Peru	34.4	14.902	NA
	CX106	SAL BUI BAO	geng-trp	Vietnam	36.9	28.393	91.9
	CX107	Tun Sart	xian-3	Vietnam	27.4	28.026	114.1
	CX108	Ziri	admix	India	27	25.297	NA
	CX109	Dacca6	geng-adm	Phillipines	NA	22	92.1
	CX11	Gumei 2	geng-adm	China	41.46	NA	NA
	CX111	Giza14	geng-trp	Egypt	26.9	25.936	137.8
	CX113	Biniapan	geng-trp	Unknown	31.02	27.738	201.5
	CX114	Guangluai 4	xian-1A	China	27.8	28.495	90.5
	CX115	Yun hui 72	xian-adm	China	22.8	27.155	183.3
	CX116	Wudadaozhong	geng-tmp	North Korea	22.9	28.493	62.8
	CX117	IR65600-27-1-2-2	xian-adm	Phillipines	27.1	27.717	NA
	CX118	Yetuozai	xian-adm	China	26.3	24.926	149
	CX119	P59279	xian-adm	Unknown	22.3	22.776	164.5
	CX12	Huagengxian 74	xian-adm	China	20.7	17.979	NA
	CX120	TKM6	xian-adm	India	24.2	25.327	NA
	CX121	Guang122	xian-1B	China	32.2	21.496	NA
	CX122	Tai-Zhong-Xian 10	xian-adm	Chinese Taipei (Taiwan)	27.2	24.784	161.7
	CX123	Yu Qiu Gu	xian-1A	China	32.9	25.916	NA
	CX124	IR71466-75-3-B-1	xian-adm	Phillipines	22.1	23.617	120.2
	CX125	CAOZHAO-2	xian-1B	China	28.4	23.243	96.3
	CX126	IRBB60	xian-1B	Phillipines	26.7	22.43	NA
	CX128	Gajale	xian-adm	Nepal	34.6	23.72	NA
	CX13	R644	xian-adm	China	25.1	21.965	135.4
	CX130	CHIPDA	xian-2	India	34.9	28.863	NA
	CX132	AP423	geng-trp	India	30.2	27.594	140.4
	CX133	Zhengshan97	xian-1A	China	26.9	24.382	152.9
	CX134	IRBB7	xian-1B	Phillipines	26.74	24.911	135.2
	CX138	Qd_441	geng-adm	China	25.8	23.16	NA
	CX139	Amareles	geng-adm	Portugal	21.5	33.554	39.9
	CX141	Padi Siam Kuning	xian-3	Malaysia	29.46	NA	NA
	CX144	Hta7204	xian-adm	Unknown	23.9	25.531	166.8
	CX146	Co43	xian-adm	India	31.925	19.971	206
	CX147	Seberang	xian-adm	Unknown	23.08	18.867	182.5
	CX15	Y134	xian-1B	China	22.7	22.182	154.2
	CX150	Chorofa	xian-1B	Phillipines	24.5	21.551	102.8
	CX151	AZUCENA	geng-trp	Phillipines	31.52	21.326	146
	CX152	Cisadane	xian-1B	Unknown	19.18	27.434	129.5
	CX153	Jalmagna	xian-2	India	30.275	23.411	NA
	CX154	Khao Dawk Mali 105	xian-3	Thailand	30	22.103	94.1
	CX156	MR84	xian-adm	Malaysia	18	22.863	130.2
	CX157	Ptb33	xian-adm	India	39.3	22.104	157.5
	CX158	Shwe War Tun	xian-3	Vietnam	34.92	NA	NA
	CX161	IR42	xian-1B	Phillipines	24.14	21.719	137.3
	CX17	Yuexiangzhan	xian-adm	China	22	18.252	175.8
	CX18	Zaoxian 14	xian-1A	China	24.5	23.061	135.9
	CX182	SLG1	xian-adm	Japan	23.8	35.163	84.1
	CX19	Zhong 413	xian-adm	China	24.9	23.874	203.9
	CX2	BR11	xian-adm	Bangladesh	24.9	21.201	NA
	CX205	IR69428-6-1-1-3-3	geng-adm	Phillipines	28.72	24.658	NA
	CX206	IR2061-522-6-9	xian-1B	Phillipines	29.2	20.413	NA
	CX207	Gaozi	xian-adm	China	26.125	20.974	301.3
	CX21	Bg90-2	xian-1B	Sri Lanka	20.6	29.365	NA
	CX210	Qb_604	admix	China	28.1	28.85	104.1
	CX212	Nongken 58	geng-tmp	Japan	22	24.028	67.9
	CX214	Brazil Nuodao	geng-trp	Brazil	26.1	28.725	NA
	CX218	Type3	xian-1B	India	24.3	19.122	107.1
	CX219	FL478	xian-adm	Phillipines	27.4	27.703	175.6
	CX22	PR106	xian-1B	India	27.3	24.006	NA
	CX220	IRAT109	geng-trp	Brazil	28.8	36.296	107.6
	CX221	Zhongyouzao 81	xian-adm	China	24.8	22.88	99.5
	CX225	IR77298-14-1-2	xian-1B	Phillipines	25	19.918	162.7
	CX226	IR06G113	xian-1B	Phillipines	27.6	25.426	159.1
	CX227	KASALATH	aus/boro	Japan	35.6	18.289	173.6
	CX228	Bala	xian-adm	India	20.9	18.595	139.6
	CX230	IR64-IL	xian-1B	China	23.3	24.003	118.05
	CX232	IR55419-04	xian-adm	Phillipines	26.875	24.769	132.9
	CX233	IR58821-23-1-3-1	xian-adm	Phillipines	26.5	21.96	NA
	CX234	IR62266-42-6-2	xian-adm	Phillipines	32	23.764	140.3
	CX235	NSIC RC9 (APO)	xian-adm	Phillipines	34.44	21.086	NA
	CX237	B6136-3-TB-0-1-5	xian-1B	Phillipines	25.6	24.269	139.2
	CX238	BW311-9	xian-1B	Phillipines	28.02	22.881	157
	CX24	TKM 9	xian-adm	India	21	22.494	121.3
	CX240	Carijo	xian-adm	Brazil	22.725	21.496	168.2
	CX241	IAC47	geng-trp	Phillipines	34.5	30.323	NA
	CX242	IR47686-4-4-B-1	admix	Phillipines	27.56	18.09	144.7
	CX247	IRAT144	xian-adm	Indonesia	29.4	21.275	177
	CX248	KinandangPatong	geng-trp	Phillipines	24.9	21.644	NA
	CX249	2004	xian-1B	China	30.26	30.109	141.4
	CX25	Cisanggarung	xian-1B	Indonesia	23.9	25.155	135.8
	CX250	829	xian-1B	China	27.16	29.702	160.6
	CX251	Xudao 4	geng-tmp	China	19	25.023	73.4
	CX26	Amol3(Sana)	xian-1B	Iran	20.4	18.381	127.2
	CX262	IAC3	geng-trp	China	28.36	25.152	182.4
	CX263	PADISENEMOK	xian-adm	Unknown	26	26.27	145.6
	CX265	MONOLAYA	xian-adm	United States	26.8	21.116	NA
	CX266	DINORADO	geng-trp	Phillipines	31.2	18.156	NA
	CX267	IET1444	xian-adm	India	29.5	21.217	131.4
	CX268	ARROZVERMELHO	xian-adm	Phillipines	27.4	28.912	179.9
	CX269	IAC165	geng-trp	Brazil	32.7	34.805	NA
	CX27	Khazar	xian-adm	Iran	22.54	17.54	180.1
	CX270	TAICHUNGNATIVE1	xian-1A	Chinese Taipei (Taiwan)	24	24.745	NA
	CX276	IR8192-200-3-3-1-1	xian-1B	Phillipines	20.4	24.9	102.2
	CX277	02428-IL	geng-adm	China	29.3	NA	NA
	CX278	IR68	xian-adm	Phillipines	29.7	28.604	NA
	CX28	Gayabyeo	xian-1B	South Korea	29.4	24.174	157.6
	CX280	Maravilha	admix	Brazil	26	24.272	NA
	CX284	Han 502	geng-adm	China	25.5	31.002	147.5
	CX285	Nonglinnuo	geng-trp	China	16.5	25.941	114.9
	CX286	C349	admix	China	22.8	28.139	123.5
	CX287	C52	geng-tmp	China	28.1	23.732	254.2
	CX29	Milyang23	admix	North Korea	21	27.883	81.6
	CX290	Duo 57	xian-1B	China	27.52	27.745	143.8
	CX291	D15	xian-adm	China	26.675	26.299	154.1
	CX296	IR74	xian-adm	Phillipines	33.58	25.447	157
	CX30	MR185	xian-1B	Malaysia	24	23.602	164.6
	CX303	LX2007	xian-adm	China	27.2	24.937	206.4
	CX304	Luyin 46	xian-adm	China	25.4	22.648	208.7
	CX305	ZH5	xian-1B	China	25.5	21.926	121.8
	CX307	HP121	geng-adm	China	26.6	26.647	170.425
	CX31	Hnankar	xian-1B	Myanmar	20.9	23.395	117.1
	CX313	R106	xian-adm	China	32.48	35.159	120.8
	CX314	117	xian-1B	China	31.4	20.126	NA
	CX315	Zidao	geng-tmp	North Korea	21.2	25.897	114.1
	CX316	MR39	admix	China	31.7	23.574	NA
	CX317	MR19	geng-tmp	China	26.2	33.975	201.1
	CX318	Heiheaihui	xian-adm	China	27.1	23.108	168.2
	CX32	Manauthukha	geng-adm	Myanmar	32.3	23.227	123.6
	CX328	Baoxuan 21	xian-1A	China	32.92	28.156	NA
	CX33	Shwe Thwe Yin Hyv	xian-1B	Myanmar	24.9	23.494	NA
	CX330	Yueguang	geng-tmp	Japan	16.6	24.514	59.2
	CX34	Bg 300	xian-adm	Sri Lanka	23.1	27.166	171.4
	CX340	Hua 564	xian-1B	China	33.2	20.907	215.4
	CX341	Hua 565	xian-adm	China	27.1	15.985	165
	CX342	Wanxian 763	xian-adm	China	26.1	26.888	NA
	CX343	Wanxian 77	xian-adm	China	28.92	23.389	251.1
	CX346	SAGC－4	xian-adm	China	25.5	29.308	206.6
	CX347	SAGC－7	xian-adm	China	35.2	24.7	210
	CX348	Zhonghua 1	xian-1B	China	29.4	20.477	177.4
	CX349	KCD1	xian-adm	Unknown	27.2	23.537	NA
	CX35	Bg 94-1	xian-adm	Sri Lanka	16.9	23.941	133.6
	CX351	053A-3	geng-tmp	China	25.1	21.752	146.6
	CX352	BD007	geng-trp	China	30.9	31.704	96.4
	CX353	CAU1	geng-adm	China	25.7	26.891	206.4
	CX355	Yunlu 102	geng-trp	China	23.8	25.134	126.5
	CX356	Yandao 8	geng-tmp	China	18.3	25.69	86.6
	CX357	PSBRC80	xian-1B	Phillipines	25.6	23.509	144.2
	CX358	PSBRC82	xian-1B	Phillipines	21	20.871	NA
	CX359	Yunlu 103	geng-trp	China	31.2	24.474	192.5
	CX360	Y075	xian-1B	Unknown	29.5	20.496	216.4
	CX361	G341	xian-1B	Unknown	29	23.16	173.4
	CX362	YZX1	xian-1B	Unknown	23.1	28.936	78.7
	CX363	YZX2	xian-adm	Unknown	25.9	30.786	106.5
	CX364	42686	xian-1B	Unknown	26.125	20.798	111.3
	CX365	Compact Plant Type Material	admix	China	20.6	32.153	105.6
	CX366	Ganwanxian 37（926）	xian-adm	China	28.8	29.222	NA
	CX367	Haogelao	geng-trp	China	28.7	33.165	152.6
	CX368	N22	aus/boro	India	24.6	18.441	83.1
	CX369	IRBB62	xian-1B	Phillipines	25.5	23.502	NA
	CX37	OM997	xian-1B	Vietnam	20.7	22.988	129.9
	CX370	Chenghui 727	xian-1B	China	26.72	26.915	NA
	CX371	NERICA 1	geng-trp	Africa	30.3	32.097	126
	CX372	NERICA 2	geng-trp	Africa	29.5	23.516	156.7
	CX373	NERICA 8	geng-trp	Africa	29.3	26.409	101.4
	CX374	NERICA 9	geng-trp	Africa	26.4	31.568	86.8
	CX375	NERICA-L-1	xian-1B	Africa	23.8	28.967	NA
	CX376	NERICA-L-20	xian-1B	Africa	NA	26.819	142.1
	CX377	NERICA-L-27	xian-1B	Africa	23.4	22.887	107.3
	CX378	Huhan 15	xian-1B	China	23.5	17.241	NA
	CX379	Nionoka	xian-1B	Mali	33.4	21.315	134.2
	CX381	Adny 11	xian-1B	Unknown	32.8	20.987	NA
	CX382	Kogomg 1-1	xian-1B	Unknown	NA	25.491	107
	CX384	Fengza	geng-tmp	China	30.3	34.353	178.4
	CX385	NPT-100	xian-1B	China	26.52	27.663	165
	CX386	NPT-114	xian-adm	China	25.3	24.23	213.6
	CX387	1088	xian-1B	Unknown	29.18	25.615	136.4
	CX388	KR200	xian-1B	Thailand	32.2	23.017	NA
	CX389	Jinyuan 85	geng-tmp	China	27.7	23.5	117.2
	CX390	Yuelianggu	xian-adm	China	31	24.079	NA
	CX392	SARD	xian-adm	Unknown	28.3	24.028	149.3
	CX393	Huangsizhan	xian-1B	China	29.7	17.166	197.7
	CX394	Molizhanxuan	xian-1B	China	31.9	20.369	219.9
	CX395	YSBR1	admix	China	28.7	27.314	98.1
	CX396	Guandong 194（Soft Rice）	geng-tmp	Japan	18.8	21.346	54.1
	CX399	Matatag2	xian-1B	Phillipines	29.3	20.215	137.9
	CX4	93072	xian-adm	China	23.54	26.431	NA
	CX403	IR64a	xian-1B	Phillipines	26.8	24.299	86.6
	CX42	IR68552-55-3-2	xian-adm	Phillipines	24.7	22.639	223.4
	CX43	IR66897B	xian-1B	Phillipines	20.6	21.439	128.3
	CX44	IR58025B	xian-1B	Phillipines	27.5	24.773	134.7
	CX45	Dhan4	xian-1B	India	23.2	29.326	NA
	CX46	Pusa(Basmati 1)	admix	India	18.6	20.392	114.1
	CX48	PT60	xian-adm	China	27.3	24.545	187.8
	CX49	NAN-29-2	geng-tmp	China	32.2	17.536	NA
	CX5	108S	xian-adm	China	24.94	25.491	95.6
	CX50	Ai Zi DAO	xian-1B	China	26	21.466	177.8
	CX51	Babaomi	xian-adm	China	27.8	28.117	154
	CX52	Diandun 502	xian-adm	China	18.8	31.876	97.5
	CX53	Jiangxisimiao	xian-adm	China	26.3	26.121	144.7
	CX54	Linyitangdao	xian-adm	China	28.4	22.812	98.2
	CX542	RR2-6	xian-adm	China	20	24.104	157
	CX548	Zhongjian 100	xian-adm	China	22.2	27.978	135.6
	CX55	Pengshantieganzhan	xian-1A	China	39.1	23.359	145.8
	CX57	Zhongchao 123	geng-tmp	China	33.8	28.234	203.1
	CX58	Giza159	geng-tmp	Egypt	29.1	25.203	NA
	CX6	C418	admix	China	29.78	24.546	NA
	CX60	Basmati	xian-1B	India	23.5	21.115	113.9
	CX61	Bhavani	xian-1A	India	31.8	24.432	NA
	CX63	Jhona 349	aus/boro	India	32.8	21.875	132.5
	CX65	Domsiah	basmati/sadri	Iran	36	17.394	106.3
	CX68	MR106	xian-adm	Malaysia	22.475	18.726	159.3
	CX69	MR167	xian-adm	Malaysia	22.6	21.077	137.5
	CX70	MR77(Seberang )	xian-adm	Malaysia	23.875	19.473	175.8
	CX71	Innmayebaw	xian-3	Malaysia	29.4	26.026	NA
	CX72	Basmati 385	basmati/sadri	Pakistan	32.1	21.153	125
	CX73	IR6	xian-1B	Phillipines	24.2	27.285	NA
	CX74	JP-5	geng-tmp	Pakistan	23	26.049	NA
	CX76	BG304	xian-1B	Sri Lanka	25.6	20.482	180
	CX77	Lemont	geng-trp	United States	26.6	22.202	174.4
	CX78	M401	geng-tmp	United States	24.9	27.972	NA
	CX79	Cs94	xian-1B	Vietnam	28	28.086	121.5
	CX8	Chenghui 448	xian-adm	China	26.925	25.804	NA
	CX80	OM1706	xian-1B	Vietnam	24.2	27.803	110.1
	CX82	X21	xian-1B	Vietnam	30.5	25.543	129
	CX83	X22	xian-1B	Vietnam	19.3	22.814	137.7
	CX84	X23	xian-adm	Vietnam	29.88	23.638	174
	CX85	C71	xian-adm	Vietnam	27.12	22.063	163.4
	CX86	C70	xian-adm	Vietnam	24	22.977	190.5
	CX87	Q5	xian-adm	Vietnam	25	24.783	246
	CX88	Huanyangnian	xian-1A	China	26.6	22.518	130.2
	CX89	M202	xian-adm	United States	23.4	26.375	125.2
	CX9	Fengaizhan	xian-1B	China	27.44	17.651	214.4
	CX90	Chhomromg	xian-1B	Nepal	26.8	27.063	NA
	CX91	Govind	xian-1B	india	29.075	25.219	215.6
	CX92	UPR 191-66	xian-1B	india	27.2	NA	NA
	CX93	TGMS29	xian-adm	india	21.8	25.096	131.6
	CX94	Swarna	xian-adm	india	19.24	17.208	217.4
	CX96	Ajaya	xian-1B	india	22.6	23.238	NA
	CX97	Budda	xian-1B	india	19.94	22.987	151.9
	CX98	Doddabyranella	xian-2	india	42.9	29.839	169.2
	IRIS_313-10000	SUWEON 311	xian-1B	North Korea	25.2	23.935	106.2
	IRIS_313-10001	C 662083	xian-1B	Chinese Taipei (Taiwan)	27.1	25.481	107.2
	IRIS_313-10002	BW 295-5	xian-1B	Sri Lanka	22.1	22.208	168.4
	IRIS_313-10007	GARURA	xian-adm	Nepal	30.6	30.451	124.8
	IRIS_313-10010	LALKA (LAL DHAN)	xian-2	Fiji	26.9	27.844	NA
	IRIS_313-10014	SANT ANDREA	geng-tmp	Italy	25.48	34.769	108.65
	IRIS_313-10016	BOHOTO BALOOCHESTAN	xian-adm	Iran	26.3	23.724	156.6
	IRIS_313-10020	HODARAWALA	aus/boro	Sri Lanka	37.56	21.305	122.6
	IRIS_313-10025	KALAPATLE	admix	Madagascar	18.4	21.653	NA
	IRIS_313-10026	KITRANA 1007::IRGC 68517-1	xian-2	Madagascar	36.24	22.785	177
	IRIS_313-10030	NS 252	xian-2	Madagascar	31.1	28.897	NA
	IRIS_313-10032	NS 1576	basmati/sadri	Madagascar	29.9	19.817	NA
	IRIS_313-10034	RIZ INDETERMINE	xian-adm	Niger	NA	24.865	NA
	IRIS_313-10040	MILYANG 77	xian-1B	North Korea	25.8	18.85	200.1
	IRIS_313-10041	BOTOHAVANA MENA	geng-trp	Madagascar	31.24	30.072	NA
	IRIS_313-10045	BANTA TIMA	xian-adm	Gambia	27.22	26.689	NA
	IRIS_313-10046	CHAMA (DWARF)	xian-1B	Zambia	24.16	20.588	126.9
	IRIS_313-10047	EX MARABA GURUKU	xian-1A	Nigeria	34.4	24.276	117.4
	IRIS_313-10048	MOVE (MOKOLE)	xian-adm	Benin	NA	33.609	72.4
	IRIS_313-10050	TSIMATAHOPAOSA::IRGC 69884-1	xian-adm	Madagascar	27.22	24.983	136.1
	IRIS_313-10051	TSIVIMBININA::IRGC 69890-1	geng-trp	Madagascar	30.04	30.298	247.7
	IRIS_313-10054	TOC 5430	xian-adm	Panama	18.72	26.143	119.9
	IRIS_313-10056	HOKURIKU 52	geng-sbtrp	Japan	15.6	23.277	50.7
	IRIS_313-10057	CHUGOKU 68 HEN	geng-tmp	Japan	26	25.133	99.2
	IRIS_313-10059	DACHEONGBYEO	geng-tmp	North Korea	23.4	24.442	76.8
	IRIS_313-10061	ESTRELA A	geng-adm	Portugal	32.16	31.327	135.5
	IRIS_313-10062	REA	geng-trp	Greece	28.2	22.944	219.3
	IRIS_313-10065	JAERAERYUKDO::IRGC 73053-1	geng-trp	South Korea	28.86	29.101	NA
	IRIS_313-10067	JEONBUKGUNGWEONNA	geng-trp	North Korea	23.7	30.073	77.3
	IRIS_313-10071	CHIYODA WASE	geng-trp	Japan	26.9	27.364	101.4
	IRIS_313-10073	OWARI MOCHI	geng-trp	Japan	27.5	29.585	114.3
	IRIS_313-10074	RIKU AIKOKU	geng-trp	Japan	31.76	25.533	108.3
	IRIS_313-10075	SANGOKU	geng-trp	Japan	26.28	29.282	119.5
	IRIS_313-10076	SHINA MOCHI	geng-trp	Japan	23.36	25.888	119.2
	IRIS_313-10077	TAMASHIRO HIKARI	xian-adm	Japan	21.58	21.952	138.5
	IRIS_313-10078	YOSHINO MOCHI	geng-trp	Japan	26.16	31.43	62
	IRIS_313-10079	DANGO MOCHI	geng-trp	Japan	23.2	28.204	66.9
	IRIS_313-10080	HIRAKAWA OKUTE	geng-trp	Japan	25.8	29.389	117.6
	IRIS_313-10082	KYUUSHUU	geng-trp	Japan	29.2	26.858	120.8
	IRIS_313-10083	BETIS	geng-tmp	Spain	21.9	24.828	112.9
	IRIS_313-10084	SENIA	geng-tmp	Spain	22.26	28.698	92.1
	IRIS_313-10089	KALIN	geng-tmp	Bulgaria	23.2	27.902	89
	IRIS_313-10092	CHALBYEO	geng-tmp	North Korea	21.9	21.378	50.8
	IRIS_313-10093	CHEONJUDO	geng-tmp	North Korea	26.9	20.76	NA
	IRIS_313-10096	JOKJEBICHAL	geng-adm	North Korea	19	24.049	54.9
	IRIS_313-10097	MAEKJO	geng-tmp	North Korea	20.9	25.591	90.1
	IRIS_313-10099	MANONGAZATO	geng-trp	Madagascar	39.2	NA	NA
	IRIS_313-10102	KELIRENY::IRGC 78426-1	xian-2	Madagascar	39.26	18.482	NA
	IRIS_313-10103	DALSUNG 41	xian-adm	North Korea	21.7	16.884	NA
	IRIS_313-10109	EX EBOKOZURU	xian-3	Nigeria	36.2	30.932	129.1
	IRIS_313-10111	MOLO	geng-adm	Italy	19.1	NA	87.2
	IRIS_313-10113	EX FOILAEIN (NAPUTO)	xian-adm	Mozambique	25.5	22.526	162.3
	IRIS_313-10114	FACAGRO 64	xian-2	Burundi	28	30.618	NA
	IRIS_313-10119	GITANO	geng-adm	Italy	26.32	26.677	89.3
	IRIS_313-10129	SAN SHIH TSI	xian-1A	China	32.94	21.94	NA
	IRIS_313-10134	PIN GAEW 56	xian-3	Thailand	28.8	33.529	NA
	IRIS_313-10148	CAUVERY	xian-adm	India	29	22.748	132.2
	IRIS_313-10150	N 22	aus/boro	India	34.72	21.412	136.8
	IRIS_313-10151	RD 15	xian-3	Thailand	29.18	22.43	94.3
	IRIS_313-10152	KETAN MENAH	geng-trp	Indonesia	31.6	NA	NA
	IRIS_313-10154	HE GU TSAO	xian-1A	China	32.6	26.807	112.4
	IRIS_313-10158	PICO NEGRO	xian-adm	Ecuador	28.64	20.42	157
	IRIS_313-10161	BR IRGA 409	xian-1B	Brazil	25.5	21.825	148.6
	IRIS_313-10164	HAN NUO	geng-tmp	China	23.38	22.747	129.7
	IRIS_313-10167	IR 13429-109-2-2-1	xian-adm	Philippines	24	23.604	97.5
	IRIS_313-10168	MEI FENG 9	xian-adm	China	25.8	25.526	108.5
	IRIS_313-10170	MIN ZAO 6	xian-1A	China	31.2	24.707	143.5
	IRIS_313-10171	YA NONG ZAO 4	xian-1A	China	21.44	30.979	151.6
	IRIS_313-10176	NAM ROO	geng-sbtrp	Thailand	29.7	28.239	130.7
	IRIS_313-10177	DA GANG ZHAN	xian-adm	China	27.1	20.024	NA
	IRIS_313-10178	GAO JIAO BAI	xian-1A	China	23.8	25.202	62.275
	IRIS_313-10179	GUI HUA ZAO	xian-adm	China	24.7	23.517	82.2
	IRIS_313-10189	DA NUO (ZHAN)	xian-1A	China	27.1	22.619	153.4
	IRIS_313-10190	DENG DENG QI	xian-1A	China	29.1	24.047	NA
	IRIS_313-10191	MIN KE ZHAN	xian-1A	China	30.9	18.422	NA
	IRIS_313-10211	BAI HE	xian-1A	China	35.76	26.946	NA
	IRIS_313-10220	EPEAL 102	xian-adm	Brazil	27.06	22.226	NA
	IRIS_313-10221	BA BAI GU	xian-adm	China	33.8	16.571	86.4
	IRIS_313-10224	HUA LI ZAO	xian-1A	China	27.62	25.335	131.7
	IRIS_313-10226	TONG GU HONG	xian-adm	China	NA	25.014	NA
	IRIS_313-10234	PSBRC 50	xian-1B	Philippines	NA	23.615	107.8
	IRIS_313-10235	PSBRC 68	xian-adm	Philippines	30.26	25.801	NA
	IRIS_313-10238	PSBRC 88	xian-1B	Philippines	27.8	22.144	NA
	IRIS_313-10239	LIU XU	xian-adm	China	26.7	NA	72
	IRIS_313-10242	H 305-84::IRGC 116988-1	geng-tmp	Hungary	22	21.799	79.7
	IRIS_313-10247	AMISTAD 82	xian-1B	Cuba	27.44	23.686	134
	IRIS_313-10257	ALTAMIRA 9::IRGC 116953-1	xian-adm	Nicaragua	34.84	25.891	142.9
	IRIS_313-10258	BULI INIA	geng-tmp	Chile	27.24	26.903	148
	IRIS_313-10260	CEA 3	xian-adm	Paraguay	NA	22.331	198.5
	IRIS_313-10263	CUYAMEL 3820	xian-adm	Mexico	18.54	25.207	112.6
	IRIS_313-10268	FONAIAP 2::IRGC 116985-1	xian-adm	Venezuela	30.52	27.841	129.9
	IRIS_313-10271	IA CUBA 17	xian-adm	Cuba	28.94	29.839	NA
	IRIS_313-10272	COLOMBIA 1	geng-adm	Colombia	27.5	12.805	NA
	IRIS_313-10274	ICTA CRISPO 38	xian-1B	Guatemala	22.94	24.235	125.5
	IRIS_313-10275	ICTA MOTAGUA	xian-adm	Guatemala	23.84	22.048	168.5
	IRIS_313-10279	JUMA 62	xian-adm	Dominican Republic	22.34	25.777	NA
	IRIS_313-10285	SICAN	xian-adm	Peru	20.8	24.825	105.8
	IRIS_313-10287	UQUIHUA::IRGC 117037-1	xian-1B	Peru	32.62	27.918	114.7
	IRIS_313-10289	ARAURE 1	xian-1B	Venezuela	22.44	26.113	119.5
	IRIS_313-10290	ELONI	xian-1B	Suriname	21.46	20.203	143.2
	IRIS_313-10293	ECIA 24-107-1	xian-1B	Cuba	26.28	26.874	NA
	IRIS_313-10294	IR 21015-72-3-3-3-1	xian-adm	Philippines	32.74	20.983	121.4
	IRIS_313-10295	PDR 34-2-1-2::IRGC 117020-1	admix	Pakistan	27.88	22.564	194.6
	IRIS_313-10298	3210::IRGC 116950-1	xian-1B	Sri Lanka	35.68	21.575	155.3
	IRIS_313-10300	CT 9506-18-7-1T-2	xian-adm	Colombia	24.86	24.31	126.2
	IRIS_313-10301	IRGA 959-1-2-2F-4-1-4A-6-CA-6X	xian-adm	Brazil	26.46	20.612	192.1
	IRIS_313-10307	INIAP 6::IRGC 117002-1	xian-adm	Ecuador	28.54	15.263	194
	IRIS_313-10314	INIAP 10	xian-adm	Ecuador	25.06	25.423	140.3
	IRIS_313-10318	RUSTIC	xian-adm	Guyana	22.2	26.208	76.6
	IRIS_313-10325	CAMPONI	xian-adm	Suriname	25.4	26.143	153.9
	IRIS_313-10327	CAROLINO BLANCO::IRGC 117249-1	geng-trp	Peru	40.34	31.602	179.9
	IRIS_313-10332	B 4414 F-MR-6-3	xian-adm	Indonesia	24.22	21.786	181.8
	IRIS_313-10333	B 6136-3-TB-0-1-5	xian-1B	Indonesia	27.76	23.668	151.1
	IRIS_313-10337	B 6149 F-MR-7	xian-adm	Indonesia	26.74	27.903	169.6
	IRIS_313-10340	BR 4973-34-6-6::IRGC 117317-1	xian-adm	Bangladesh	39.84	22.802	NA
	IRIS_313-10341	BR 5230-46-4	xian-adm	Bangladesh	31.72	25.905	108.3
	IRIS_313-10349	CSR-90 IR-2	xian-adm	India	NA	NA	NA
	IRIS_313-10352	CT 9737-6-1-1-2-2P-M	xian-adm	Colombia	32.5	22.722	180.9
	IRIS_313-10353	HP 3319-2WX-6-4-1-B::IRGC 117331-1	xian-adm	South Korea	28.52	27.703	NA
	IRIS_313-10355	IR 31142-14-1-1-3-1-1-2	xian-adm	Philippines	21.8	17.531	118.4
	IRIS_313-10357	IR 52718-B-B-6-B-B-1-1	xian-adm	Philippines	26.74	28.723	NA
	IRIS_313-10359	IR 53650-2B-10-1-2-1	xian-adm	Philippines	28.64	25.092	134.5
	IRIS_313-10360	IR 57514-PMI 5-B-1-2	xian-adm	Philippines	31.14	26.563	161.7
	IRIS_313-10361	IR 63295-AC 209-7::IRGC 117365-1	xian-adm	Philippines	33.02	17.199	126.3
	IRIS_313-10366	IR 65483-111-5-9-2-11	xian-adm	Philippines	22.16	21.631	94.3
	IRIS_313-10371	IR 67518-B-11-1-B	xian-adm	Philippines	30.3	25.006	139.7
	IRIS_313-10373	IR 68333-R-R-B-19	geng-tmp	Philippines	28.12	25.599	138
	IRIS_313-10374	IR 69502-6-SRN-3-UBN-1-B	xian-adm	Philippines	27.02	21.541	NA
	IRIS_313-10375	IR 70027-8-2-2-3-2	xian-adm	Philippines	33.28	29.359	NA
	IRIS_313-10379	IR 73688-57-2	geng-tmp	Philippines	32.54	22.493	169.1
	IRIS_313-10380	IR 73690-7-2-1-1-3-2-2-1	aus/boro	Philippines	26.6	26.797	135
	IRIS_313-10385	IR 75870-5-8-5-B-1	xian-1B	Philippines	28.46	20.096	113.3
	IRIS_313-10392	IR 77390-1-6-4-19-1-B::IRGC 117303-1	xian-1B	Philippines	26.34	23.06	187.6
	IRIS_313-10394	IR 80310-12-B-1-3-B	xian-adm	Philippines	28.34	23.303	160.6
	IRIS_313-10396	IR 80340-23-B-12-6-B	xian-adm	Philippines	23.44	24.256	178.1
	IRIS_313-10397	IRGA 318-11-6-9-2B	xian-1B	Colombia	26.92	24.057	122.5
	IRIS_313-10398	IRGA 318-11-9-2A	xian-1B	Colombia	28.54	23.507	152
	IRIS_313-10399	IRGA 346-111-2-1F	xian-adm	Colombia	28.7	20.941	176.2
	IRIS_313-10400	IRGA 370-38-1-1F-C4-2	xian-1B	Colombia	NA	24.675	98.6
	IRIS_313-10401	IRGA 370-42-1-1F-C-1	xian-1B	Colombia	26.14	23.702	143.6
	IRIS_313-10402	IRGA 411-1-6-1F-A	xian-1B	Colombia	27.08	22.254	149.4
	IRIS_313-10404	K 479-2-3	xian-adm	India	34.46	25.351	103.9
	IRIS_313-10412	RR 272-17-829	xian-adm	Indonesia	21.9	NA	151.4
	IRIS_313-10417	UPR 1201-1-20-1	xian-1B	India	24.98	24.832	130.5
	IRIS_313-10421	WAR 72-2-1-1	xian-adm	Sierra Leone	31.88	23.635	145.6
	IRIS_313-10423	YN 1353-3	xian-adm	Myanmar	29.26	24.772	192.2
	IRIS_313-10429	TAICHUNG 150::IRGC 80-1	geng-tmp	Chinese Taipei (Taiwan)	27.1	24.893	136.8
	IRIS_313-10430	GINMASARI::IRGC 242-1	geng-tmp	Japan	25.94	24.713	NA
	IRIS_313-10433	TP MIL 53::IRGC 326-2	xian-adm	Philippines	35.48	24.659	191
	IRIS_313-10437	NORIN 21::IRGC 493-1	geng-tmp	Japan	24.22	23.474	79
	IRIS_313-10440	NAGKAYAT::IRGC 584-1	geng-tmp	Philippines	29.32	21.857	NA
	IRIS_313-10444	FORTUNA COLORADO::IRGC 703-1	geng-trp	Unknown	28.58	21.078	160.7
	IRIS_313-10448	BINOLAYANGUN::IRGC 791-2	xian-3	Philippines	30.92	NA	NA
	IRIS_313-10449	CI 7061::IRGC 968-1	xian-1A	China	NA	25.807	148.6
	IRIS_313-10450	CHAN KU::IRGC 1069-1	xian-1A	China	35.48	23.605	NA
	IRIS_313-10452	LING TA 150::IRGC 1106-1	xian-1A	China	37.1	24.849	192.6
	IRIS_313-10453	LU TAO 2::IRGC 1175-1	geng-adm	China	22.28	21.102	112.9
	IRIS_313-10458	P 168::IRGC 1354-1	xian-1A	China	33.88	NA	133.9
	IRIS_313-10469	KINUGASAWASE::IRGC 2609-1	geng-tmp	Japan	29.9	25.327	NA
	IRIS_313-10477	RUSTY LATE::IRGC 3506-1	xian-adm	China	22.06	25.952	59.5
	IRIS_313-10485	CATIBOS::IRGC 3762-1	geng-trp	Philippines	28.2	26.363	192.8
	IRIS_313-10489	MOROPOTOL::IRGC 3909-1	geng-trp	Philippines	26.98	21.61	NA
	IRIS_313-10497	CE IN TSAN::IRGC 4362-1	xian-1A	China	33.4	22.812	NA
	IRIS_313-10502	TON ROO SHUN::IRGC 4572-1	xian-1A	China	28.9	18.917	162.9
	IRIS_313-10503	HA GOO::IRGC 4577-1	xian-1A	China	28.9	28.277	136.2
	IRIS_313-10504	HSIEH DAU::IRGC 4727-1	xian-1A	China	32.78	24.299	112.3
	IRIS_313-10507	HSIANG TSENF TAO::IRGC 5008-1	geng-trp	Chinese Taipei (Taiwan)	28.3	31.541	74.9
	IRIS_313-10509	AMBARIKORI::IRGC 5132-1	xian-3	Africa	43.8	NA	NA
	IRIS_313-10511	MACAN SAPAC::IRGC 5212-2	xian-3	Philippines	43.38	23.277	151.9
	IRIS_313-10513	LUBANG PUTI::IRGC 5429-1	xian-adm	Unknown	NA	22.099	NA
	IRIS_313-10515	TAICHUNG WOO GEN 2::IRGC 5525-1	xian-1A	Chinese Taipei (Taiwan)	24.06	21.236	153.3
	IRIS_313-10516	O. SATIVA::IRGC 5779-1	xian-adm	United States	35.92	22.943	160.5
	IRIS_313-10517	SIPOT::IRGC 5825-1	xian-3	Philippines	40	28.355	180.8
	IRIS_313-10518	KHAYANGYA D 34-181::IRGC 5861-2	xian-adm	Myanmar	38.56	28.963	NA
	IRIS_313-10527	ADT 12::IRGC 6254-1	xian-2	India	37.96	23.633	135.5
	IRIS_313-10531	HR 22::IRGC 6394-1	admix	India	32.12	18.809	NA
	IRIS_313-10534	D 204-1::IRGC 6445-1	aus/boro	India	26.58	22.469	62
	IRIS_313-10536	GAMTI 1-34::IRGC 6479-2	xian-2	Tanzania	51	15.58	NA
	IRIS_313-10539	BADAL 76::IRGC 6586-1	xian-2	Bangladesh	27.34	22.688	85.4
	IRIS_313-10542	BELLO::IRGC 6658-2	xian-2	India	31.66	NA	93.8
	IRIS_313-10543	DODGUI::IRGC 6666-1	aus/boro	India	29.16	22.121	186.5
	IRIS_313-10544	DONGREM::IRGC 6688-1	xian-2	India	28.64	18.702	104.6
	IRIS_313-10545	KARIA::IRGC 6702-1	aus/boro	Unknown	39.66	28.666	NA
	IRIS_313-10547	C 34-13::IRGC 6797-2	xian-adm	Myanmar	38.3	31.315	113.9
	IRIS_313-10552	RL GOPHER::IRGC 6934-2	geng-trp	United States	32.62	24.148	243.6
	IRIS_313-10554	BONG SEN::IRGC 7011-1	xian-3	Vietnam	36.68	19.403	144.8
	IRIS_313-10555	LUA HUONG T 1::IRGC 7082-2	xian-3	Vietnam	52.82	19.175	177.4
	IRIS_313-10558	LITCHIKIANG::IRGC 7287-1	geng-tmp	China	20.06	24.688	93.5
	IRIS_313-10560	TA PAI MAUNG::IRGC 7292-1	xian-1A	China	38.64	23.873	NA
	IRIS_313-10561	NAN TEO 14::IRGC 7304-1	xian-1A	China	31.66	28.364	108.6
	IRIS_313-10562	SENG CHUI LIN::IRGC 7313-1	geng-adm	China	38.76	32.726	136.7
	IRIS_313-10563	SHA TIAO TSAO::IRGC 7339-1	geng-tmp	Unknown	22.8	27.659	55.7
	IRIS_313-10564	250 KUNGANI 1::IRGC 7370-1	geng-tmp	Japan	33.56	22.496	153.6
	IRIS_313-10565	221 B 36-1-1-1-1::IRGC 7585-1	xian-adm	Indonesia	28.325	NA	NA
	IRIS_313-10566	221 C 391-1-3-3::IRGC 7600-1	xian-adm	Indonesia	40.62	28.272	194.1
	IRIS_313-10567	AIKAWA 44::IRGC 7676-1	geng-tmp	Japan	NA	27.352	90.4
	IRIS_313-10568	OITA MII 120::IRGC 7696-1	geng-tmp	Japan	41.02	21.188	NA
	IRIS_313-10569	BEN KEI::IRGC 7769-1	geng-tmp	Japan	27.64	25.081	NA
	IRIS_313-10570	CHUSEI HONEN::IRGC 7777-1	geng-tmp	Japan	NA	24.434	105.2
	IRIS_313-10572	KOTHMALLI KARUPPAN::IRGC 7842-1	xian-adm	Nigeria	39.12	21.224	210.8
	IRIS_313-10573	SOSSOKA OULE::IRGC 7850-2	xian-2	Mali	40.42	18.373	166.9
	IRIS_313-10575	KAYANGYA D 402::IRGC 7927-2	xian-adm	Myanmar	33.14	33.005	212.9
	IRIS_313-10576	BAANYALOJOPOIHUN::IRGC 7928-2	xian-2	Sierra Leone	36.9	30.507	143.8
	IRIS_313-10577	IFUGAO RICE::IRGC 8052-1	geng-trp	Philippines	43.66	28.933	NA
	IRIS_313-10580	PARAY KINARABAW::IRGC 8083-1	geng-trp	Philippines	32.6	NA	NA
	IRIS_313-10581	P PEY SIQAT::IRGC 8129-1	geng-trp	Philippines	27.94	19.03	NA
	IRIS_313-10582	QINOGNAS::IRGC 8135-1	geng-trp	Philippines	37.92	29.898	168.2
	IRIS_313-10583	TSAO SIAO PEH TAO::IRGC 8265-2	geng-tmp	China	28.06	25.902	128
	IRIS_313-10585	UKON NISHIKI::IRGC 8314-1	admix	Japan	24.82	20.038	92.6
	IRIS_313-10587	DB 3::IRGC 8361-1	aus/boro	Bangladesh	36.2	25.556	74.9
	IRIS_313-10592	DJ 69::IRGC 8482-1	aus/boro	Bangladesh	33.58	28.438	84.6
	IRIS_313-10593	DJ 47::IRGC 8497-1	aus/boro	Bangladesh	35.14	23.089	78.9
	IRIS_313-10594	DJ 29::IRGC 8505-1	aus/boro	Bangladesh	34.82	NA	NA
	IRIS_313-10595	DL 5::IRGC 8593-1	aus/boro	Bangladesh	36.2	25.265	72.3
	IRIS_313-10598	DD 126::IRGC 8667-1	aus/boro	Bangladesh	43.04	26.487	75.7
	IRIS_313-10600	UCP 41::IRGC 8742-1	aus/boro	Bangladesh	37	18.104	190.2
	IRIS_313-10602	DM 49::IRGC 8775-1	aus/boro	Bangladesh	32.4	NA	NA
	IRIS_313-10603	UCP 122::IRGC 8794-1	aus/boro	Bangladesh	27.98	24.361	64.3
	IRIS_313-10604	DV 2::IRGC 8806-1	aus/boro	Bangladesh	33.78	19.809	NA
	IRIS_313-10605	DV 86::IRGC 8840-1	aus/boro	Bangladesh	34.92	22.747	72.8
	IRIS_313-10606	DV 110::IRGC 8855-1	aus/boro	Bangladesh	38.56	16.262	93.3
	IRIS_313-10608	T 21::IRGC 8892-1	aus/boro	India	33.6	NA	NA
	IRIS_313-10609	MATHOLUWA::IRGC 8901-1	xian-adm	Sri Lanka	37.64	24.495	183.4
	IRIS_313-10614	HAM MOON::IRGC 9135-2	xian-adm	Hong Kong	34.66	23.053	NA
	IRIS_313-10618	CHINES::IRGC 9316-1	geng-tmp	Unknown	29.72	27.47	108.4
	IRIS_313-10619	BICCO BRANCO::IRGC 9478-1	geng-trp	Unknown	28.16	26.035	160.3
	IRIS_313-10620	R 27::IRGC 9498-1	geng-trp	Brazil	29.66	27.779	NA
	IRIS_313-10623	SIDALI::IRGC 9567-1	aus/boro	Nepal	27.32	20.356	75.4
	IRIS_313-10628	O. SATIVA	xian-2	Spain	NA	33.064	35.6
	IRIS_313-10631	SHINCHIKU IKU 97::IRGC 10429-1	geng-tmp	Chinese Taipei (Taiwan)	32.58	22.265	138.8
	IRIS_313-10640	SR 26 B	xian-2	Japan	36.72	27.214	162.8
	IRIS_313-10642	SACHIKAZE::IRGC 10891-1	geng-tmp	Japan	28.88	19.294	49
	IRIS_313-10644	BUSIYETAN::IRGC 11205-1	geng-trp	Philippines	26.66	32.739	115.2
	IRIS_313-10645	LENKIBE-N::IRGC 11216-1	geng-trp	Philippines	29.34	32.089	128.6
	IRIS_313-10649	RACION 1::IRGC 11340-1	geng-trp	Philippines	42.36	NA	NA
	IRIS_313-10651	PHOU SAO LEUM NYANG::IRGC 11570-2	xian-adm	Laos	NA	31.092	NA
	IRIS_313-10652	CHAO PEUAK DENG::IRGC 11602-1	xian-3	Laos	39.58	25.467	136.2
	IRIS_313-10654	KA SAEN::IRGC 11642-1	xian-3	Laos	26.24	26.375	NA
	IRIS_313-10655	EA HOUM::IRGC 11783-1	xian-adm	Laos	33.7	27.348	NA
	IRIS_313-10656	NOK KOD::IRGC 11784-1	geng-sbtrp	Laos	29.26	38.759	81.5
	IRIS_313-10660	LEP HED::IRGC 11917-1	geng-sbtrp	Laos	33.56	33.473	88.9
	IRIS_313-10661	SAMBA::IRGC 11993-1	xian-2	Sri Lanka	28.26	27.038	186.5
	IRIS_313-10662	KAHATAWEE::IRGC 12004-1	xian-2	Sri Lanka	28.34	22.055	101.4
	IRIS_313-10666	ARC 6218::IRGC 12255-1	xian-adm	India	28.12	27.256	127.4
	IRIS_313-10667	ARC 7236::IRGC 12335-1	xian-2	India	29.78	24.141	134.9
	IRIS_313-10668	ARC 7255::IRGC 12343-2	xian-adm	India	21.6	23.823	NA
	IRIS_313-10671	ARC 10581::IRGC 12514-1	xian-adm	India	28.64	20.46	158
	IRIS_313-10673	ARC 10843::IRGC 12653-1	aus/boro	India	29.58	23.828	161
	IRIS_313-10674	ARC 10846::IRGC 12656-2	xian-adm	India	27.2	23.819	NA
	IRIS_313-10675	ARC 10905::IRGC 12669-1	xian-adm	India	40.34	23.295	148.9
	IRIS_313-10676	ARC 10916::IRGC 12673-1	admix	India	30.1	27.308	111.2
	IRIS_313-10677	DEWAMINORI::IRGC 12743-1	geng-tmp	Japan	29.14	23.63	NA
	IRIS_313-10682	PA KHENG::IRGC 12996-1	xian-3	Laos	23.58	30.825	103.7
	IRIS_313-10683	NGAN TIA::IRGC 13010-1	xian-3	Laos	30.26	32.1	95.2
	IRIS_313-10694	HAJI HARUN 38::IRGC 13827-2	xian-3	Malaysia	39.14	28.5	150.8
	IRIS_313-10695	TOLIL 14::IRGC 13836-2	xian-3	Malaysia	30.82	24.45	187.4
	IRIS_313-10698	RADIN GOI::IRGC 13969-1	xian-3	Malaysia	33.72	18.099	245.775
	IRIS_313-10703	PADI ADONG DUMARAT::IRGC 14356-1	geng-trp	Malaysia	28.16	24.827	153.3
	IRIS_313-10704	PADI DARAWAL::IRGC 14373-1	geng-trp	Malaysia	34.42	25.918	186.9
	IRIS_313-10705	PADI PULOT MELAYANG::IRGC 14391-2	xian-adm	Malaysia	26.24	NA	NA
	IRIS_313-10708	B 6311 A 5553-16-2::IRGC 14541-1	geng-trp	United States	38.76	NA	NA
	IRIS_313-10710	PINDE GOGO WIERIE::IRGC 14795-2	geng-trp	Suriname	36.56	23.475	153.7
	IRIS_313-10712	KOTO OURA S 5::IRGC 15155-1	geng-trp	Ivory Coast	28.78	21.598	NA
	IRIS_313-10715	SUDU KARAYAL::IRGC 15348-1	xian-2	Sri Lanka	37.8	23.725	207.8
	IRIS_313-10716	MURUNGA::IRGC 15428-1	xian-2	Sri Lanka	NA	25.778	114.1
	IRIS_313-10717	PERIYA VELLAI::IRGC 15475-1	xian-2	Sri Lanka	35.66	NA	NA
	IRIS_313-10718	KARUTHA SEENATI::IRGC 15515-2	aus/boro	Sri Lanka	46.6	18.241	213
	IRIS_313-10719	VELLAI KOLOMBAN::IRGC 15517-1	xian-2	Sri Lanka	24.62	NA	88.7
	IRIS_313-10721	HALSUDU HEENATI::IRGC 15599-1	xian-2	Sri Lanka	31.68	22.5	132.7
	IRIS_313-10722	GODAWEL::IRGC 15750-1	geng-trp	Sri Lanka	29.54	12.188	241.2
	IRIS_313-10723	MOND BA::IRGC 15813-2	xian-2	Senegal	34.12	18.107	NA
	IRIS_313-10725	ERNEST::IRGC 15884-2	xian-adm	Senegal	30.96	29.545	123.1
	IRIS_313-10726	POTO BALA::IRGC 15986-2	xian-3	Senegal	45.92	20.403	165.2
	IRIS_313-10731	BARKHE TAULI::IRGC 16116-1	xian-1A	Nepal	27.8	22.314	137.9
	IRIS_313-10732	MADHUWA KARIA::IRGC 16138-2	basmati/sadri	Nepal	NA	17.54	126.6
	IRIS_313-10733	MOTANGE PAHELLO LAULE::IRGC 16160-1	xian-adm	Nepal	35.04	21.359	NA
	IRIS_313-10734	DEVARASI::IRGC 16173-1	aus/boro	Nepal	35.68	16.996	161.7
	IRIS_313-10735	LAL SAR::IRGC 16185-1	aus/boro	Nepal	41.48	20.234	160.9
	IRIS_313-10736	RERM BILASH::IRGC 16273-2	aus/boro	Nepal	21.64	11.069	127.8
	IRIS_313-10737	GHAIYA::IRGC 16286-1	aus/boro	Nepal	43.4	21.968	184.8
	IRIS_313-10739	GOGO	xian-adm	Indonesia	38.56	36.386	147.5
	IRIS_313-10740	KETAN PAPAH AREN::IRGC 16467-1	geng-trp	Indonesia	43.3	31.202	164.9
	IRIS_313-10741	KETAN PELERN::IRGC 16468-1	geng-trp	Indonesia	46.6	26.631	179.675
	IRIS_313-10742	MAMAS::IRGC 16503-1	xian-3	Indonesia	29.3	NA	NA
	IRIS_313-10743	SERAJU::IRGC 16565-1	geng-trp	Indonesia	36.62	29.155	NA
	IRIS_313-10745	SLOBOK::IRGC 16571-1	geng-trp	Indonesia	34.6	26.162	NA
	IRIS_313-10748	LUA DUC::IRGC 16718-1	xian-adm	Vietnam	NA	NA	NA
	IRIS_313-10751	LUA CHUM::IRGC 16840-1	xian-adm	Vietnam	54.5	21.489	141.8
	IRIS_313-10752	O. SATIVA::IRGC 16898-1	geng-trp	United States	26.02	22.76	196
	IRIS_313-10753	ZACATEPEC::IRGC 16901-2	xian-1B	United States	18.46	26.548	119.4
	IRIS_313-10754	KH 998::IRGC 16948-2	xian-adm	India	24.08	22.754	91.475
	IRIS_313-10755	NEP BA BONG TO::IRGC 17005-2	xian-3	Vietnam	33.7	25.705	85.9
	IRIS_313-10756	DAMODAR::IRGC 17038-1	xian-2	India	27.84	20.919	140.7
	IRIS_313-10759	ANDEL::IRGC 17153-2	geng-trp	Indonesia	43.3	24.975	127.8
	IRIS_313-10761	BALIK SEMAH::IRGC 17201-2	geng-trp	Indonesia	41.2	25.131	189
	IRIS_313-10762	BANDI::IRGC 17214-1	xian-3	Indonesia	NA	22.661	NA
	IRIS_313-10765	CERE KAWAT::IRGC 17401-2	geng-trp	Indonesia	32.16	21.979	NA
	IRIS_313-10766	DJALAWARA::IRGC 17471-1	geng-trp	Indonesia	30.6	NA	NA
	IRIS_313-10767	DJANGGOT::IRGC 17491-2	geng-trp	Indonesia	40.7	26.428	NA
	IRIS_313-10769	GAJA BARU::IRGC 17586-1	xian-adm	Indonesia	19.7	26.295	159.9
	IRIS_313-10770	GANDAMANA::IRGC 17593-2	geng-trp	Indonesia	46.36	21.697	NA
	IRIS_313-10772	GOJOT::IRGC 17669-1	xian-3	Indonesia	36.5	23.463	270.8
	IRIS_313-10774	HEGAR MANAH::IRGC 17733-1	xian-adm	Indonesia	28.56	25.407	230
	IRIS_313-10775	INDEL::IRGC 17748-2	xian-adm	Indonesia	33.94	30.252	NA
	IRIS_313-10777	KAMAS::IRGC 17785-1	xian-3	Indonesia	34.2	25.156	211
	IRIS_313-10779	KERAN DUKUH::IRGC 17822-2	xian-3	Indonesia	27.52	23.04	188.2
	IRIS_313-10780	KETAN LALER::IRGC 17897-1	geng-trp	Indonesia	39	NA	NA
	IRIS_313-10781	KETAN MLANTING::IRGC 17916-1	geng-trp	Indonesia	36.2	22.493	NA
	IRIS_313-10782	KETAN NARIS::IRGC 17925-2	xian-3	Indonesia	37.42	31.089	115.5
	IRIS_313-10783	KETAN OSOG::IRGC 17929-1	geng-trp	Indonesia	34.6	20.957	173.5
	IRIS_313-10784	KETAN SAPI::IRGC 17954-2	geng-trp	Indonesia	36.78	27.611	183.075
	IRIS_313-10785	KETAN SLAWI::IRGC 17963-1	geng-trp	Indonesia	35.7	31.288	NA
	IRIS_313-10791	MANGSUR::IRGC 18187-1	xian-3	Indonesia	34.5	23.377	NA
	IRIS_313-10792	MATIANG::IRGC 18220-1	xian-3	Indonesia	39.3	23.268	201.6
	IRIS_313-10794	MENDUNGAN::IRGC 18245-1	geng-trp	Indonesia	NA	25.848	NA
	IRIS_313-10795	MLATI::IRGC 18278-1	geng-trp	Indonesia	30.78	23.705	NA
	IRIS_313-10796	MOLOG::IRGC 18282-1	geng-trp	Indonesia	29.54	23.762	194.2
	IRIS_313-10799	PAE ONGGA::IRGC 18418-1	geng-trp	Indonesia	33.9	NA	NA
	IRIS_313-10800	PALOTAN MELATI::IRGC 18426-2	geng-trp	Indonesia	NA	20.81	154.3
	IRIS_313-10805	PULO::IRGC 18519-1	geng-trp	Indonesia	39.5	23.856	207
	IRIS_313-10808	RANTE::IRGC 18608-2	geng-trp	Indonesia	42.46	26.335	146.7
	IRIS_313-10809	SAMPANG KUNING::IRGC 18678-2	geng-trp	Indonesia	32.9	13.953	145.4
	IRIS_313-10811	SEMPOR::IRGC 18761-2	xian-adm	Indonesia	NA	28.77	129.9
	IRIS_313-10814	SIBORAS::IRGC 18816-2	xian-3	Indonesia	33.8	NA	NA
	IRIS_313-10816	SIDJERO GUNDIL::IRGC 18829-2	geng-trp	Indonesia	27.3	22.249	135.4
	IRIS_313-10818	TJEMPO PENDEK UNTUNG::IRGC 19055-2	xian-3	Indonesia	44.64	20.266	NA
	IRIS_313-10819	TJERE ENER::IRGC 19103-1	xian-3	Indonesia	34.08	19.772	262.1
	IRIS_313-10820	TJERE MANGGA::IRGC 19116-2	xian-3	Indonesia	32.38	NA	NA
	IRIS_313-10821	TJ PERAK::IRGC 19141-1	xian-3	Indonesia	32.8	20.445	NA
	IRIS_313-10822	UNGGAS::IRGC 19176-2	xian-3	Indonesia	40.05	18.88	NA
	IRIS_313-10823	UTRI DELI::IRGC 19182-1	xian-3	Indonesia	38.98	20.077	NA
	IRIS_313-10824	HOING CANTEL::IRGC 19282-2	xian-3	Indonesia	37.42	27.983	225
	IRIS_313-10827	BINARITOS::IRGC 19391-1	geng-trp	Philippines	21.36	22.624	137.2
	IRIS_313-10828	IKOGAN::IRGC 19412-1	geng-trp	Philippines	27.42	22.094	130.6
	IRIS_313-10829	INAMBOG::IRGC 19415-1	geng-trp	Philippines	23.22	24.009	174.8
	IRIS_313-10830	INAPORAONAN::IRGC 19418-1	geng-trp	Philippines	25.9	17.591	176.3
	IRIS_313-10832	MALASAY::IRGC 19456-1	geng-trp	Philippines	33.36	27.863	147.9
	IRIS_313-10833	EDAKKADAN 0-69-27::IRGC 19560-1	xian-2	India	31.92	25.723	118.6
	IRIS_313-10834	IARI 11387::IRGC 19573-1	geng-sbtrp	India	28.9	24.321	61.6
	IRIS_313-10835	PERUNEL 0-69-18::IRGC 19581-1	xian-2	India	34.4	21.319	167.4
	IRIS_313-10836	VELLA PERUVAZHA 0-68-12::IRGC 19588-1	xian-2	India	NA	23.774	153.7
	IRIS_313-10840	YE ZO::IRGC 19888-1	geng-tmp	South Korea	24.78	25.792	130.6
	IRIS_313-10841	KETAN NANGKA::IRGC 19961-2	geng-trp	Indonesia	35.28	23.731	193.6
	IRIS_313-10842	LUBUK LINGGAU::IRGC 20000-2	xian-3	Indonesia	36.56	NA	NA
	IRIS_313-10844	INDO NO 7505::IRGC 20162-2	xian-3	Indonesia	NA	17.477	227.2
	IRIS_313-10847	ARC 6015::IRGC 20314-2	xian-adm	India	32.08	26.594	102.9
	IRIS_313-10849	ARC 7001::IRGC 20436-1	aus/boro	India	29.26	15.292	87.2
	IRIS_313-10852	ARC 7336::IRGC 20606-1	aus/boro	India	34.02	20.644	146.5
	IRIS_313-10854	ARC 10145::IRGC 20744-1	aus/boro	India	29.94	25.678	191.9
	IRIS_313-10856	ARC 10537::IRGC 20981-1	admix	India	31.5	23.549	141
	IRIS_313-10857	ARC 10825::IRGC 21082-1	admix	India	45.22	28.74	92.4
	IRIS_313-10858	ARC 10894::IRGC 21122-1	xian-adm	India	NA	23.665	159.5
	IRIS_313-10859	ARC 10939::IRGC 21150-2	xian-adm	India	42.54	25.397	137.1
	IRIS_313-10861	ARC 11276::IRGC 21278-1	aus/boro	India	31.2	20.389	NA
	IRIS_313-10862	ARC 11281::IRGC 21283-1	geng-adm	India	32.38	27.527	213.7
	IRIS_313-10863	ARC 11322::IRGC 21315-2	xian-2	India	36.6	24.661	174.3
	IRIS_313-10864	ARC 11338::IRGC 21329-1	admix	India	26.64	23.292	NA
	IRIS_313-10865	ARC 11424::IRGC 21380-2	geng-sbtrp	India	35.28	28.543	153.8
	IRIS_313-10866	ARC 11478::IRGC 21418-1	geng-sbtrp	India	28.32	25.171	NA
	IRIS_313-10867	ARC 11538::IRGC 21463-1	geng-sbtrp	India	36.34	28.874	140.6
	IRIS_313-10868	ARC 11571::IRGC 21487-2	basmati/sadri	India	34	10.433	198.4
	IRIS_313-10869	ARC 11751::IRGC 21614-1	aus/boro	India	35.74	19.295	129.3
	IRIS_313-10871	ARC 11777::IRGC 21639-1	aus/boro	India	32.68	22.081	174.5
	IRIS_313-10873	ARC 11822::IRGC 21677-1	aus/boro	India	33.6	19.975	138.6
	IRIS_313-10875	ARC 12021::IRGC 21837-1	aus/boro	India	25.18	18.011	150.7
	IRIS_313-10876	ARC 12067::IRGC 21881-1	aus/boro	India	46.22	22.266	NA
	IRIS_313-10877	ARC 12079::IRGC 21888-1	aus/boro	India	38.7	22.9	174.9
	IRIS_313-10878	ARC 12101::IRGC 21907-1	aus/boro	India	29.1	21.929	196
	IRIS_313-10879	ARC 12124::IRGC 21929-1	admix	India	39.58	20.348	121.1
	IRIS_313-10880	ARC 12180::IRGC 21965-2	xian-2	India	NA	21.531	NA
	IRIS_313-10881	ARC 12413::IRGC 22044-1	admix	India	30.9	18.843	199.7
	IRIS_313-10882	ARC 12433::IRGC 22064-1	aus/boro	India	43.4	18.214	191
	IRIS_313-10883	ARC 12490::IRGC 22095-1	admix	India	43	24.124	126.1
	IRIS_313-10884	ARC 12493::IRGC 22098-1	geng-sbtrp	India	NA	33.319	103.2
	IRIS_313-10885	ARC 12559::IRGC 22148-2	xian-adm	India	32.56	17.538	119.5
	IRIS_313-10887	ARC 12690::IRGC 22257-1	xian-adm	India	28.02	23.948	NA
	IRIS_313-10888	ARC 12726::IRGC 22288-2	geng-sbtrp	India	35.76	26.841	NA
	IRIS_313-10891	ARC 12867::IRGC 22401-1	aus/boro	India	46.68	16.305	222
	IRIS_313-10892	ARC 12920::IRGC 22450-1	aus/boro	India	42.8	13.759	211.933
	IRIS_313-10893	ARC 13156::IRGC 22514-1	geng-sbtrp	India	38.48	NA	NA
	IRIS_313-10894	ARC 13204::IRGC 22558-1	admix	India	37.86	27.726	166.6
	IRIS_313-10895	ARC 13257::IRGC 22608-1	geng-sbtrp	India	47.96	12.57	301.8
	IRIS_313-10896	ARC 13276::IRGC 22622-2	admix	India	34.1	16.007	NA
	IRIS_313-10897	ARC 13373::IRGC 22691-1	xian-3	India	44.54	14.656	332.5
	IRIS_313-10898	ANG KANG K P::IRGC 22716-2	xian-3	Cambodia	42.86	18.414	121.9
	IRIS_313-10899	DAMNOEUB KHSE SAUT::IRGC 22819-2	xian-3	Cambodia	38.44	18.6	110.9
	IRIS_313-10901	DAMNOEUB THPOIL HING::IRGC 22856-2	xian-3	Cambodia	32.15	26.547	110
	IRIS_313-10904	KREM KRAHAM::IRGC 22981-2	xian-3	Cambodia	32.68	NA	NA
	IRIS_313-10907	MARECH S V R::IRGC 23011-2	xian-3	Cambodia	42.06	14.261	NA
	IRIS_313-10908	MOROM::IRGC 23016-2	xian-3	Cambodia	38.56	21.311	NA
	IRIS_313-10915	PHCAR SLA KI::IRGC 23169-2	xian-3	Cambodia	32.06	19.294	126.725
	IRIS_313-10917	T Q QI HAYUQBABA::IRGC 23318-1	xian-adm	Philippines	34.92	NA	NA
	IRIS_313-10919	PINIDWA QAN QIPUGO PINGKITAN::IRGC 23359-1	geng-trp	Philippines	33.78	NA	NA
	IRIS_313-10920	PINIDWA QAN QIPUGO QELEK::IRGC 23360-1	geng-trp	Philippines	41.625	NA	NA
	IRIS_313-10923	CHABLI CHABOL GLANG::IRGC 23706-1	geng-sbtrp	Thailand	37.88	38.845	108.4
	IRIS_313-10924	ATH HAGARI JARAHAN PADDY::IRGC 23796-1	xian-adm	Nepal	31.14	22.724	NA
	IRIS_313-10925	KAMULI::IRGC 23928-1	aus/boro	Nepal	38.58	19.866	132
	IRIS_313-10926	RAM SALEE KATAKA::IRGC 24014-1	basmati/sadri	Nepal	26.98	25.517	98.9
	IRIS_313-10927	SUGA PANKHA::IRGC 24054-1	aus/boro	Nepal	28.24	11.94	71
	IRIS_313-10928	KHAO' SIM::IRGC 24094-1	xian-3	Thailand	NA	26.634	127.4
	IRIS_313-10929	KOLONGI BAO::IRGC 24135-2	xian-2	India	28.26	22.053	137.6
	IRIS_313-10930	PANKHIRAJ::IRGC 24139-1	aus/boro	Bangladesh	30.44	31.669	85.5
	IRIS_313-10932	CHINA 1039 MUTANT (DWARF)::IRGC 24168-2	xian-1A	China	NA	26.569	121.6
	IRIS_313-10934	PAH PIANG::IRGC 24452-2	xian-3	Thailand	34.32	23.303	151.1
	IRIS_313-10935	BRONDOL PUTIH::IRGC 24541-1	xian-3	Indonesia	36.3	NA	NA
	IRIS_313-10936	KETAN GUNDIL::IRGC 24568-1	geng-trp	Indonesia	39	20.452	180.2
	IRIS_313-10940	SITANDANG::IRGC 24681-1	xian-3	Indonesia	28.9	NA	NA
	IRIS_313-10941	SINTHA::IRGC 24687-1	xian-adm	Indonesia	30.9	27.5	NA
	IRIS_313-10942	BANDANG BUNGKUAKLAN::IRGC 24697-2	xian-3	Indonesia	34.54	20.931	NA
	IRIS_313-10945	BULAK::IRGC 24884-1	geng-trp	Indonesia	33.16	20.063	NA
	IRIS_313-10946	MANGGE::IRGC 25019-1	geng-trp	Indonesia	36.66	27.344	223.4
	IRIS_313-10947	NANE::IRGC 25035-1	xian-3	Indonesia	29.2	25.705	144.5
	IRIS_313-10949	TEKALAK::IRGC 25154-1	geng-trp	Indonesia	33.76	NA	NA
	IRIS_313-10951	JENDA ABANG::IRGC 25413-2	xian-3	Indonesia	34.3	17.479	180.5
	IRIS_313-10953	PADI ABUNG KUNING::IRGC 25469-1	geng-trp	Indonesia	NA	17.175	NA
	IRIS_313-10954	PADI GRUNDUL 1::IRGC 25493-1	xian-3	Indonesia	21.7	NA	NA
	IRIS_313-10955	PADI PUYUH::IRGC 25532-1	xian-3	Indonesia	28.1	NA	NA
	IRIS_313-10956	PUTUS TOLO::IRGC 25636-2	geng-trp	Indonesia	40.64	23.411	NA
	IRIS_313-10957	RANGKAI KEPEL::IRGC 25640-1	geng-trp	Indonesia	38.92	21.834	NA
	IRIS_313-10958	RENIK BELITI::IRGC 25648-1	geng-trp	Indonesia	34.12	NA	NA
	IRIS_313-10959	SITABO TABO::IRGC 25798-1	geng-trp	Indonesia	28.66	26.763	161.7
	IRIS_313-10962	TERUNG DAUN::IRGC 25823-2	xian-3	Indonesia	33.38	23.557	129.4
	IRIS_313-10963	KATAKCHIKON::IRGC 25880-1	aus/boro	Bangladesh	40.38	28.23	84.6
	IRIS_313-10964	SADUMONI::IRGC 25919-1	aus/boro	Bangladesh	24.92	28.181	94.2
	IRIS_313-10965	TILOKCHAN (SONABETHI)::IRGC 25927-1	aus/boro	Bangladesh	33.94	24.633	113.9
	IRIS_313-10966	HURANG ARISO LUTA::IRGC 26055-1	xian-adm	Brazil	NA	24.684	108.8
	IRIS_313-10967	IAS 22-8 PALMAR::IRGC 26058-1	geng-tmp	Brazil	31.2	26.829	138
	IRIS_313-10968	IH PEN SHIM MING::IRGC 26067-1	xian-1A	Brazil	41.06	26.424	NA
	IRIS_313-10969	INDIA DULAR (NO ORDEM 7)::IRGC 26070-1	aus/boro	Brazil	36.84	22.075	94.6
	IRIS_313-10971	BADAL::IRGC 26290-2	xian-2	Bangladesh	34.46	27.259	182
	IRIS_313-10972	DUDA MONOR::IRGC 26335-2	xian-2	Bangladesh	33.62	22.974	NA
	IRIS_313-10973	KALA DIGHA::IRGC 26367-2	xian-2	Bangladesh	34.22	22.766	176.8
	IRIS_313-10974	KAMRANGA::IRGC 26373-2	xian-2	Bangladesh	42.12	13.183	NA
	IRIS_313-10977	MATI CHAL::IRGC 26399-2	xian-2	Bangladesh	NA	21.315	NA
	IRIS_313-10978	PANI TORONG::IRGC 26411-1	xian-adm	Bangladesh	25.08	25.057	93
	IRIS_313-10980	DUDHSAR::IRGC 26458-1	admix	Bangladesh	34.26	24.491	88
	IRIS_313-10981	JHUL DIGA::IRGC 26478-1	aus/boro	Bangladesh	34.06	NA	NA
	IRIS_313-10982	LUDI GOCHYA::IRGC 26504-2	xian-2	Bangladesh	39.1	26.739	150.9
	IRIS_313-10983	BOROJYOT::IRGC 26578-2	xian-adm	Bangladesh	37.64	19.776	NA
	IRIS_313-10984	DUDHSAR::IRGC 26609-2	xian-2	Bangladesh	NA	29.547	NA
	IRIS_313-10986	HALDI JAON::IRGC 26638-2	xian-2	Bangladesh	36.02	27.342	120.6
	IRIS_313-10989	GUTTI AKKULLU::IRGC 26850-2	xian-2	India	35.54	20.963	NA
	IRIS_313-10990	BALIBUD::IRGC 26871-1	xian-adm	Philippines	25.04	20.51	92.1
	IRIS_313-10991	GINATOS::IRGC 26876-1	geng-trp	Philippines	23.5	22.07	202.2
	IRIS_313-10992	PILIT TAPUL::IRGC 26887-1	geng-trp	Philippines	29.36	12.51	224.8
	IRIS_313-10995	ASE BAKKA LOMPO::IRGC 26988-2	xian-3	Indonesia	51.58	22.544	186.5
	IRIS_313-10996	BAKASI::IRGC 27074-1	xian-adm	Indonesia	27.62	22.694	168.4
	IRIS_313-10997	CEMPO MANGGAR::IRGC 27107-1	xian-3	Indonesia	32.5	18.18	NA
	IRIS_313-10999	LANDEO::IRGC 27164-1	geng-trp	Indonesia	34.46	21.863	170.4
	IRIS_313-11000	MAIRUL::IRGC 27170-1	xian-3	Indonesia	35.6	26.299	NA
	IRIS_313-11001	PAEDAI SOBUDI::IRGC 27222-1	geng-trp	Indonesia	29.58	20.096	158.2
	IRIS_313-11003	PAE MEETO::IRGC 27254-1	geng-trp	Indonesia	31.7	32.633	NA
	IRIS_313-11004	PAE SANGGULA::IRGC 27297-1	geng-trp	Indonesia	35.96	NA	NA
	IRIS_313-11005	PULU LOTONG::IRGC 27380-2	geng-trp	Indonesia	29.88	NA	NA
	IRIS_313-11006	PULU RENNI::IRGC 27386-1	xian-3	Indonesia	32.92	22.63	200.4
	IRIS_313-11007	PULUT BONGO::IRGC 27397-2	geng-trp	Indonesia	36.72	21.878	193.7
	IRIS_313-11008	PULUT CENRANA::IRGC 27400-2	geng-trp	Indonesia	32.1	24.69	118.9
	IRIS_313-11009	PULUT HALAPA::IRGC 27403-1	geng-trp	Indonesia	24.06	29.777	138.4
	IRIS_313-11010	PULUT PUTIH::IRGC 27426-1	xian-3	Indonesia	36.46	17.776	194.4
	IRIS_313-11011	SUNAR::IRGC 27470-1	xian-adm	Indonesia	23.86	22.991	154.5
	IRIS_313-11013	BOTESWAR 2::IRGC 27536-1	aus/boro	Bangladesh	33.3	30.35	77.6
	IRIS_313-11014	CHAKILA::IRGC 27540-1	aus/boro	Bangladesh	27.32	24.089	72.1
	IRIS_313-11015	HANPA::IRGC 27547-2	aus/boro	Bangladesh	23.14	24.205	NA
	IRIS_313-11016	KACHILON::IRGC 27555-1	aus/boro	Bangladesh	24.76	21.331	71.2
	IRIS_313-11017	LOROI::IRGC 27567-1	aus/boro	Bangladesh	27.32	NA	35.3
	IRIS_313-11018	MADISA::IRGC 27568-1	aus/boro	Bangladesh	27.7	NA	79.5
	IRIS_313-11019	PORANG::IRGC 27577-1	aus/boro	Bangladesh	31.86	26.241	97.1
	IRIS_313-11020	BAMLA SUFFAID 320::IRGC 27776-1	aus/boro	Pakistan	39.14	24.544	116.7
	IRIS_313-11021	BARA PASHAWARI 390::IRGC 27779-1	basmati/sadri	Pakistan	28.34	20.803	130.3
	IRIS_313-11023	BASMATI SURKH 161::IRGC 27797-1	basmati/sadri	Pakistan	21.92	19.221	118.5
	IRIS_313-11024	BEGMI 135::IRGC 27845-1	aus/boro	Pakistan	31.08	22.665	87.4
	IRIS_313-11025	DHAN 263::IRGC 27926-2	aus/boro	Pakistan	29.36	19.344	39.1
	IRIS_313-11027	JHONA 101::IRGC 27976-1	aus/boro	Pakistan	45.16	21.074	NA
	IRIS_313-11028	MOTIA::IRGC 28036-1	aus/boro	Pakistan	31.1	21.942	NA
	IRIS_313-11029	MUSHKAN 340 A::IRGC 28073-1	aus/boro	Pakistan	29.66	22.754	NA
	IRIS_313-11031	NAWAN SATHRA BAGAR 344::IRGC 28079-1	aus/boro	Pakistan	26.82	20.305	139.2
	IRIS_313-11032	PALAM PURI BAS 137::IRGC 28084-1	basmati/sadri	Pakistan	41.44	24.119	NA
	IRIS_313-11034	SANTHI 206::IRGC 28215-1	aus/boro	Pakistan	25.86	NA	NA
	IRIS_313-11035	ZIRA SHAHI::IRGC 28327-1	admix	Pakistan	24.74	19.09	NA
	IRIS_313-11036	34::IRGC 28371-2	aus/boro	Pakistan	27.76	24.941	122.9
	IRIS_313-11037	421::IRGC 28458-1	aus/boro	Pakistan	24.76	19.108	109.7
	IRIS_313-11038	AI NAN TSAO 39::IRGC 28461-2	xian-1A	China	29.34	27.273	65.5
	IRIS_313-11039	KWANG LU AI 4::IRGC 28480-2	xian-1A	China	29.52	27.512	106.2
	IRIS_313-11041	POONGAR::IRGC 28611-1	xian-2	India	40.02	23.854	173
	IRIS_313-11044	BUKU::IRGC 28683-2	geng-trp	Malaysia	31.4	19.237	181
	IRIS_313-11045	ENGKABANG::IRGC 28694-2	geng-trp	Malaysia	39.56	17.491	NA
	IRIS_313-11047	AUS 84::IRGC 28947-2	aus/boro	Bangladesh	28.7	NA	116.4
	IRIS_313-11048	AUS 171::IRGC 29004-1	aus/boro	Bangladesh	35.94	27.688	82.1
	IRIS_313-11049	AUS 219::IRGC 29031-1	aus/boro	Bangladesh	24.14	19.319	62.3
	IRIS_313-11050	AUS 233::IRGC 29036-1	aus/boro	Bangladesh	28.44	24.211	86.5
	IRIS_313-11051	AUS 242::IRGC 29040-1	aus/boro	Bangladesh	25.96	19.042	74.7
	IRIS_313-11052	AUS 278::IRGC 29068-1	aus/boro	Bangladesh	29.6	26.365	111.4
	IRIS_313-11053	AUS 282::IRGC 29072-1	aus/boro	Bangladesh	34.96	24.125	131.5
	IRIS_313-11054	AUS 295::IRGC 29083-1	aus/boro	Bangladesh	29.84	20.513	NA
	IRIS_313-11055	AUS 299::IRGC 29087-1	aus/boro	Bangladesh	28.78	25	NA
	IRIS_313-11056	AUS 301::IRGC 29089-1	aus/boro	Bangladesh	23.62	23.948	68.9
	IRIS_313-11057	AUS 308::IRGC 29096-1	aus/boro	Bangladesh	28.98	NA	NA
	IRIS_313-11058	AUS 329::IRGC 29116-1	aus/boro	Bangladesh	28.06	27.182	78
	IRIS_313-11059	AUS 344::IRGC 29131-1	aus/boro	Bangladesh	30.24	20.5	57.9
	IRIS_313-11061	AUS 449::IRGC 29230-1	aus/boro	Bangladesh	28.44	18.194	116.7
	IRIS_313-11062	BEGUNBICHI 33::IRGC 29260-1	basmati/sadri	Bangladesh	31.2	12.663	NA
	IRIS_313-11066	GASMAL 339::IRGC 29333-1	admix	Bangladesh	30.8	25.648	106.1
	IRIS_313-11067	KALIBORO 600::IRGC 29367-1	aus/boro	Bangladesh	35.58	28.426	92.6
	IRIS_313-11068	PANKAIT 31::IRGC 29377-1	basmati/sadri	Bangladesh	41.38	21.258	173.4
	IRIS_313-11069	TUPA 15-3::IRGC 29416-2	basmati/sadri	Bangladesh	36.96	20.46	148
	IRIS_313-11070	TUPA::IRGC 29432-1	admix	Bangladesh	35.44	21.443	156.7
	IRIS_313-11071	CHAO HAI::IRGC 29450-2	xian-adm	Laos	34.44	23.855	164.9
	IRIS_313-11072	CHAO LEP NOK::IRGC 29451-2	xian-3	Laos	41.2	16.719	NA
	IRIS_313-11075	KHAO NAM YEN::IRGC 29546-2	geng-adm	Laos	21.62	30.922	137.7
	IRIS_313-11076	LAI NOK KHA::IRGC 29604-2	xian-3	Laos	NA	26.083	NA
	IRIS_313-11077	LAI HANG HMA::IRGC 29608-2	geng-sbtrp	Laos	NA	37.695	71.7
	IRIS_313-11079	PHAN PHAE::IRGC 29652-2	xian-3	Laos	29.3	23.765	89.4
	IRIS_313-11080	PHAE MEUN LAN::IRGC 29660-1	xian-3	Laos	26.6	NA	90.9
	IRIS_313-11081	THAO LOUANG::IRGC 29688-2	xian-3	Laos	36.52	35	150.5
	IRIS_313-11082	EA DAM HANG DOK::IRGC 29698-2	xian-3	Laos	33.66	37.072	NA
	IRIS_313-11086	KHAO THAMA::IRGC 29838-2	xian-3	Laos	26.5	NA	NA
	IRIS_313-11088	SRAU KHSAI::IRGC 29896-2	xian-3	Cambodia	40.3	17.898	142.2
	IRIS_313-11089	SRAU THMOR::IRGC 29904-1	xian-3	Cambodia	47.84	19.326	136
	IRIS_313-11090	KEO LAI::IRGC 29969-2	xian-3	Laos	31.04	NA	76.9
	IRIS_313-11092	KHAO PA SIEV::IRGC 30063-1	admix	Laos	32.2	21.063	NA
	IRIS_313-11093	KHAO TAM::IRGC 30085-2	geng-sbtrp	Laos	25.16	31.881	96.5
	IRIS_313-11095	MAK EA NAM::IRGC 30131-2	xian-3	Laos	26.28	NA	90.3
	IRIS_313-11097	KALAGNON::IRGC 30335-1	xian-adm	Philippines	NA	19.969	222.5
	IRIS_313-11101	Y 115::IRGC 30856-2	xian-adm	Liberia	34.12	23.828	NA
	IRIS_313-11108	B 12::IRGC 31293-1	xian-3	Liberia	34.42	19.699	287.5
	IRIS_313-11109	B 106::IRGC 31352-1	geng-trp	Liberia	39.46	NA	NA
	IRIS_313-11110	SAYAM::IRGC 31538-2	xian-2	Sri Lanka	44.96	23.953	187.9
	IRIS_313-11111	SAITA::IRGC 31618-1	aus/boro	Bangladesh	25.16	23.619	61.1
	IRIS_313-11112	HIJOL DIGA::IRGC 31655-1	aus/boro	Bangladesh	25.64	NA	NA
	IRIS_313-11113	KAL SHULI::IRGC 31665-2	xian-2	Bangladesh	26.88	21.712	NA
	IRIS_313-11115	KALA MUNA::IRGC 31832-2	xian-2	Bangladesh	26.74	22.707	NA
	IRIS_313-11116	KORTIK KAIKA::IRGC 31841-1	aus/boro	Bangladesh	31.56	28.905	56.3
	IRIS_313-11117	KAYELI KUNING::IRGC 31974-1	geng-trp	Indonesia	25.9	23.736	NA
	IRIS_313-11120	GURULEY::IRGC 32441-1	xian-2	Bhutan	36.88	17.475	209.9
	IRIS_313-11122	IR 1813-694-2::IRGC 32656-2	xian-1B	Philippines	NA	22.135	150.6
	IRIS_313-11123	BAZAIL 975::IRGC 32816-2	aus/boro	Bangladesh	27.8	24.147	111.7
	IRIS_313-11124	BAZAIL 980::IRGC 32817-2	admix	Bangladesh	27.76	NA	NA
	IRIS_313-11126	ANBAW::IRGC 32932-2	xian-adm	Myanmar	32.72	20.168	NA
	IRIS_313-11128	GOKAUNG::IRGC 33079-2	xian-adm	Myanmar	39.74	19.939	144.9
	IRIS_313-11129	HAORU::IRGC 33090-2	xian-adm	Myanmar	43.08	25.016	128.3
	IRIS_313-11130	HTAWPATT::IRGC 33125-2	xian-adm	Myanmar	32.88	28.324	144.9
	IRIS_313-11132	KALALAN::IRGC 33154-2	xian-adm	Myanmar	36.88	27.061	122.8
	IRIS_313-11133	LWANKHAN::IRGC 33330-1	xian-3	Myanmar	24.98	28.053	NA
	IRIS_313-11135	MAUNG NYO::IRGC 33351-2	xian-3	Myanmar	32.94	31.451	109.7
	IRIS_313-11136	NGAKWE THETYIN::IRGC 33477-2	admix	Myanmar	31.94	20.821	121.9
	IRIS_313-11137	NGALONGYI::IRGC 33479-2	xian-adm	Myanmar	26.3	34.601	63.2
	IRIS_313-11138	NGASEIN THEEDAT (C 30)::IRGC 33504-2	xian-3	Myanmar	44.32	19.255	NA
	IRIS_313-11139	NWACHI MANINE::IRGC 33531-2	xian-adm	Myanmar	35.04	29.605	114
	IRIS_313-11140	PADAN::IRGC 33544-2	xian-3	Myanmar	30.18	26.585	146
	IRIS_313-11141	SHWENI::IRGC 33686-2	xian-adm	Myanmar	44.78	22.892	NA
	IRIS_313-11142	SHWEPULAY::IRGC 33696-2	xian-3	Myanmar	37.12	27.948	168.5
	IRIS_313-11143	TANBAUNG::IRGC 33732-2	xian-adm	Myanmar	36.58	29.487	114.2
	IRIS_313-11144	TAUNGDI::IRGC 33746-2	xian-adm	Myanmar	28.88	22.904	163.1
	IRIS_313-11145	THAKADE THEEDAT::IRGC 33772-2	xian-3	Myanmar	NA	23.435	190.8
	IRIS_313-11146	THEEDAT NGASEIN::IRGC 33779-2	xian-adm	Myanmar	39.16	24.534	207.9
	IRIS_313-11147	TYB 11::IRGC 33821-2	xian-adm	Myanmar	NA	27.391	121.4
	IRIS_313-11148	YEBAW::IRGC 33875-2	xian-3	Myanmar	41.6	25.282	NA
	IRIS_313-11149	YODAYA::IRGC 33901-2	xian-3	Myanmar	33	29.804	NA
	IRIS_313-11150	ZEINGYI::IRGC 33923-2	xian-3	Myanmar	32.34	NA	129.2
	IRIS_313-11151	E 21::IRGC 33929-2	xian-3	Myanmar	31.8	25.567	140.3
	IRIS_313-11152	AC 74::IRGC 33967-1	xian-1A	India	33.56	24.71	NA
	IRIS_313-11153	CT 45::IRGC 34027-2	geng-tmp	India	29.44	23.526	111.4
	IRIS_313-11154	DHARIAL::IRGC 34034-1	aus/boro	Bangladesh	28.86	23.545	67.4
	IRIS_313-11155	K 113::IRGC 34107-1	geng-tmp	India	37.54	20.16	191.5
	IRIS_313-11156	KHUDWANI ACC 202::IRGC 34154-1	geng-adm	India	28	21.244	NA
	IRIS_313-11157	T KAUG PAO::IRGC 34182-1	xian-1A	Chinese Taipei (Taiwan)	27.8	23.352	177.2
	IRIS_313-11158	NAN ERH AI 5::IRGC 34255-1	xian-1A	China	29.9	21.897	204.1
	IRIS_313-11160	B 38::IRGC 34409-1	xian-3	Liberia	26.3	21.153	NA
	IRIS_313-11162	SABRAN::IRGC 34630-1	xian-1B	Indonesia	27.5	23.028	145.5
	IRIS_313-11164	BAK TULSI::IRGC 34831-1	aus/boro	India	32.04	25.925	86.2
	IRIS_313-11165	BENA JHUPI::IRGC 34850-2	aus/boro	India	37.2	21.948	96
	IRIS_313-11166	BHUT MURI::IRGC 34861-1	aus/boro	India	26.52	20.618	88.1
	IRIS_313-11167	DUBRAJ::IRGC 34904-1	xian-2	India	40.18	23.739	126.3
	IRIS_313-11168	KADA CHOPA::IRGC 34954-1	aus/boro	India	38.12	30.803	61.6
	IRIS_313-11170	LAL TAURA::IRGC 35017-1	aus/boro	India	36.38	26.928	69.6
	IRIS_313-11171	M 142::IRGC 35054-1	aus/boro	India	30.56	18.762	81
	IRIS_313-11172	RANI BHOG::IRGC 35109-1	aus/boro	India	31.86	23.443	NA
	IRIS_313-11173	SADA AUS::IRGC 35117-1	aus/boro	India	29.24	20.144	107.8
	IRIS_313-11174	SLO 19::IRGC 35157-1	aus/boro	India	31.46	20.303	120
	IRIS_313-11175	SONA AUS::IRGC 35160-1	aus/boro	India	38.3	NA	178.2
	IRIS_313-11176	SXC 216::IRGC 35175-1	xian-adm	India	27.5	26.471	80.2
	IRIS_313-11177	DELI POCONG::IRGC 35265-1	xian-adm	Indonesia	23.96	22.201	210.5
	IRIS_313-11178	RUJAK DANAN::IRGC 35446-2	xian-3	Indonesia	31.18	25.499	203.5
	IRIS_313-11179	SI OMPAN LAMA::IRGC 35481-1	xian-3	Indonesia	36.4	21.255	NA
	IRIS_313-11180	SIPULUIK ARANG::IRGC 35488-2	xian-3	Indonesia	34.4	26.051	NA
	IRIS_313-11181	TAMBA PERAK::IRGC 35534-2	xian-3	Indonesia	39.4	21.303	255.1
	IRIS_313-11182	CEMPO CINA::IRGC 35581-2	xian-3	Indonesia	33.18	23.941	190.3
	IRIS_313-11191	RANRUWAN::IRGC 36360-1	aus/boro	Sri Lanka	42.24	13.2	NA
	IRIS_313-11192	BKN 7130-1017-2::IRGC 36531-2	xian-3	Thailand	27.26	27.12	85
	IRIS_313-11193	GAHB AWY 2-1::IRGC 36549-2	xian-3	Thailand	30.76	21.783	183.4
	IRIS_313-11195	KHAW KAR 13::IRGC 36711-1	geng-sbtrp	Myanmar	25.42	19.733	154.8
	IRIS_313-11197	K 17-9-1-1::IRGC 36778-1	xian-adm	India	22.92	19.333	104.1
	IRIS_313-11199	SYNTHETIC SATIVA::IRGC 36842-2	xian-adm	India	26.72	17.078	102
	IRIS_313-11200	BR 52-87-1::IRGC 36849-2	xian-1B	India	NA	21.478	NA
	IRIS_313-11202	4583::IRGC 36894-2	geng-tmp	China	20.88	24.856	127.8
	IRIS_313-11203	GOCHIAGARI::IRGC 37086-2	xian-2	Bangladesh	26.1	19.687	139.2
	IRIS_313-11204	KARTIKHAMA::IRGC 37149-2	xian-adm	Bangladesh	NA	24.275	NA
	IRIS_313-11205	KAZALSAIL::IRGC 37161-2	xian-2	Bangladesh	34.88	26.303	87.5
	IRIS_313-11206	KUMRI::IRGC 37182-2	xian-adm	Bangladesh	26.9	24.962	119.6
	IRIS_313-11207	PAIRJAT::IRGC 37252-2	xian-2	Bangladesh	38.06	31.157	132
	IRIS_313-11208	PARIJAT::IRGC 37272-2	xian-adm	Bangladesh	42.78	17.977	90.5
	IRIS_313-11210	ZARBASAIL::IRGC 37346-1	aus/boro	Bangladesh	27.26	23.799	NA
	IRIS_313-11211	KADAMSAIL::IRGC 37468-2	xian-2	Bangladesh	38.1	20.438	115.4
	IRIS_313-11213	NARIKEL BADI::IRGC 37550-1	aus/boro	Bangladesh	26.94	26.25	72.1
	IRIS_313-11214	SHITTA AMAN::IRGC 37596-1	aus/boro	Bangladesh	27.86	22.5	55.7
	IRIS_313-11216	KHAMA 1183::IRGC 37685-2	aus/boro	Bangladesh	NA	NA	NA
	IRIS_313-11218	BADSHABHOG 4-60::IRGC 37793-2	basmati/sadri	Bangladesh	28.64	10.993	NA
	IRIS_313-11219	BLACK 28-564::IRGC 37815-2	xian-2	Bangladesh	41.02	28.028	95.25
	IRIS_313-11220	CHITRAJ 14-134::IRGC 37837-2	xian-2	Bangladesh	NA	20.305	NA
	IRIS_313-11221	CYLINDRICAL 30-605::IRGC 37845-2	xian-2	Bangladesh	30.24	NA	133.7
	IRIS_313-11223	OVAL RED 29 B 601::IRGC 38130-2	basmati/sadri	Bangladesh	24.325	18.987	80.5
	IRIS_313-11224	PATNAI 31-679::IRGC 38149-2	xian-2	Bangladesh	32.62	31.004	137.475
	IRIS_313-11226	SADAJIRA 19-258::IRGC 38293-2	xian-2	Bangladesh	33.26	22.64	123.9
	IRIS_313-11227	SADAJIRA 19-317::IRGC 38344-2	xian-2	Bangladesh	30.72	21.798	118
	IRIS_313-11228	SADAJIRA 19-339::IRGC 38361-2	xian-2	Bangladesh	NA	22.494	124
	IRIS_313-11229	STRAW 23-428::IRGC 38416-2	xian-2	Bangladesh	33.4	23.895	121.725
	IRIS_313-11230	STRAW 23-438::IRGC 38426-2	xian-2	Bangladesh	30.7	20.491	114.6
	IRIS_313-11232	R 146::IRGC 38606-1	aus/boro	India	27.8	32.154	99.6
	IRIS_313-11233	SPR 7284-57-5::IRGC 38649-1	xian-1B	Thailand	30.7	24.219	NA
	IRIS_313-11234	LIGUNGTUNG::IRGC 38786-1	xian-adm	Philippines	NA	21.575	NA
	IRIS_313-11235	PINILING DANIEL::IRGC 38828-2	xian-adm	Philippines	41.24	30.56	NA
	IRIS_313-11236	LIONG ORN::IRGC 38875-2	xian-3	Unknown	32.28	22.183	NA
	IRIS_313-11237	TAICHUNG SEN YU 214::IRGC 38899-1	xian-1B	Chinese Taipei (Taiwan)	29.6	22.217	115.6
	IRIS_313-11239	B 737 G-KN-23-1::IRGC 39203-2	xian-adm	Indonesia	34.54	25.175	154.1
	IRIS_313-11240	CR 157-392-4::IRGC 39247-2	xian-adm	India	26.86	17.28	132.8
	IRIS_313-11241	BR 116-3B-53::IRGC 39559-2	xian-2	Bangladesh	NA	16.607	169.6
	IRIS_313-11242	OR 117-8::IRGC 39680-2	xian-2	India	28.44	16.753	161.4
	IRIS_313-11243	RATNAGIRI 45-2::IRGC 39709-1	admix	India	28.1	14.824	139.2
	IRIS_313-11245	RP 20-12::IRGC 40031-2	xian-adm	India	NA	20.748	171
	IRIS_313-11248	NIAW KHAMIN::IRGC 40222-1	geng-trp	Thailand	39.6	NA	NA
	IRIS_313-11250	IR 9560-2-6-3::IRGC 40451-1	xian-1B	Philippines	23.9	25.429	NA
	IRIS_313-11254	TIEN SOM::IRGC 40759-2	xian-3	Vietnam	56.7	20.342	166.7
	IRIS_313-11255	ARC 7056::IRGC 40914-1	xian-adm	India	30.7	21.244	119
	IRIS_313-11256	ARC 12411::IRGC 41047-2	xian-adm	India	33.58	26.5	106.9
	IRIS_313-11257	ARC 12757::IRGC 41095-2	xian-adm	India	31.26	30.414	NA
	IRIS_313-11258	ARC 13502::IRGC 41126-2	basmati/sadri	India	28.14	17.109	NA
	IRIS_313-11259	ARC 13515::IRGC 41134-2	basmati/sadri	India	28.72	23.692	111.1
	IRIS_313-11260	ARC 13591::IRGC 41177-2	xian-adm	India	31.04	24.62	146.6
	IRIS_313-11261	ARC 13785::IRGC 41218-2	xian-adm	India	39.22	28.138	111.2
	IRIS_313-11262	ARC 13888::IRGC 41288-2	xian-adm	India	NA	23.915	111.5
	IRIS_313-11263	ARC 13919::IRGC 41313-2	xian-adm	India	25.95	NA	NA
	IRIS_313-11266	ARC 14347::IRGC 41517-2	xian-adm	India	30.3	25.228	NA
	IRIS_313-11267	ARC 14358::IRGC 41523-2	xian-2	India	31.16	13.596	218
	IRIS_313-11268	ARC 14398::IRGC 41544-2	basmati/sadri	India	32.82	20.957	NA
	IRIS_313-11269	ARC 14632::IRGC 41650-2	xian-adm	India	38.06	26.877	NA
	IRIS_313-11270	ARC 14663::IRGC 41671-2	basmati/sadri	India	24.98	20.045	NA
	IRIS_313-11271	ARC 14737::IRGC 41729-2	xian-2	India	41.08	22.495	NA
	IRIS_313-11272	ARC 14756::IRGC 41736-1	aus/boro	India	32.38	18.504	137.9
	IRIS_313-11273	ARC 14860::IRGC 41793-2	xian-adm	India	30.24	25.801	90.3
	IRIS_313-11274	ARC 14901::IRGC 41811-1	aus/boro	India	33.88	16.84	NA
	IRIS_313-11275	ARC 14975::IRGC 41848-1	xian-adm	India	31.3	26.64	95.2
	IRIS_313-11277	ARC 15129::IRGC 41938-1	aus/boro	India	23.82	NA	NA
	IRIS_313-11279	ARC 15455::IRGC 42040-2	xian-adm	India	NA	20.701	109.05
	IRIS_313-11287	ARC 18371::IRGC 42423-2	xian-adm	India	27.94	22.598	NA
	IRIS_313-11288	ARC 18434::IRGC 42429-2	xian-adm	India	45.92	16.398	237.1
	IRIS_313-11289	ARC 18578::IRGC 42459-2	basmati/sadri	India	25.18	26.323	NA
	IRIS_313-11290	ARC 6579::IRGC 42510-1	admix	India	26.4	24.885	168.3
	IRIS_313-11291	ARC 7425::IRGC 42538-1	aus/boro	India	30.64	16.353	142.4
	IRIS_313-11292	ARC 10120::IRGC 42557-2	xian-adm	India	30	23.436	134.9
	IRIS_313-11293	ARC 10975::IRGC 42611-2	basmati/sadri	India	30.64	23.086	86.6
	IRIS_313-11294	ARC 11245::IRGC 42651-2	xian-2	India	40.86	13.149	136.7
	IRIS_313-11295	ARC 11397::IRGC 42664-1	admix	India	28.82	21.605	148
	IRIS_313-11296	ARC 12800::IRGC 42720-2	xian-adm	India	36.74	24.727	NA
	IRIS_313-11297	ARC 13460::IRGC 42732-2	admix	India	24.46	23.852	NA
	IRIS_313-11298	ARC 13544::IRGC 42743-1	aus/boro	India	21.5	19.107	NA
	IRIS_313-11299	ARC 14299::IRGC 42889-2	xian-adm	India	27.58	23.245	101.6
	IRIS_313-11300	ARC 14709::IRGC 42976-2	xian-2	India	26.96	25.894	NA
	IRIS_313-11301	ARC 14868::IRGC 43009-2	xian-2	India	31.42	19.535	109.1
	IRIS_313-11302	ARC 14899::IRGC 43016-1	xian-adm	India	31.5	23.779	157.7
	IRIS_313-11304	ARC 15163::IRGC 43106-1	xian-adm	India	39.06	22.438	141.3
	IRIS_313-11305	ARC 15373::IRGC 43166-2	xian-adm	India	NA	21.772	NA
	IRIS_313-11306	ARC 15385::IRGC 43174-1	xian-adm	India	34.16	23.48	188.9
	IRIS_313-11308	ARC 15403::IRGC 43183-2	xian-2	India	31.58	24.111	154.7
	IRIS_313-11309	ARC 15862::IRGC 43242-1	xian-adm	India	38.98	26.156	101.5
	IRIS_313-11310	ARC 15929::IRGC 43269-2	xian-2	India	40.88	29	NA
	IRIS_313-11313	PADI RENDAH::IRGC 43515-1	geng-trp	Indonesia	38.66	24.871	NA
	IRIS_313-11315	PENDEK LAYUNG::IRGC 43542-2	xian-3	Indonesia	31.22	NA	NA
	IRIS_313-11317	SI RANTING::IRGC 43645-2	xian-3	Indonesia	34.34	NA	NA
	IRIS_313-11318	TUBU::IRGC 43677-2	xian-3	Indonesia	30.3	22.578	NA
	IRIS_313-11321	GANDHISAIL::IRGC 43826-2	xian-2	Bangladesh	33.92	18.465	124.1
	IRIS_313-11322	JASURE AUS::IRGC 43860-1	aus/boro	Bangladesh	35.56	19.833	181.1
	IRIS_313-11323	JHORA::IRGC 43862-1	aus/boro	Bangladesh	42.26	NA	NA
	IRIS_313-11324	KALABOKRI::IRGC 43872-1	aus/boro	Bangladesh	38.26	22.217	95.1
	IRIS_313-11326	BR 51-115-4::IRGC 43999-1	xian-adm	Bangladesh	33.92	19.1	172.5
	IRIS_313-11327	JAO' HAWN MAE JAN::IRGC 44022-2	xian-3	Thailand	33.86	NA	105.9
	IRIS_313-11328	PADI BURIH::IRGC 44081-1	geng-trp	Malaysia	35.8	NA	NA
	IRIS_313-11329	PADI JALAI BELA::IRGC 44084-1	geng-trp	Malaysia	32.3	15.311	NA
	IRIS_313-11336	IREQUIN::IRGC 44476-2	geng-tmp	Philippines	35.66	22.898	130.8
	IRIS_313-11338	LOBANG (WHITE)::IRGC 44548-2	xian-adm	Philippines	37.18	22.367	NA
	IRIS_313-11339	MILAGROSA::IRGC 44634-2	xian-2	Philippines	31.34	22.98	NA
	IRIS_313-11341	MINDANAO::IRGC 44642-2	xian-3	Philippines	37.34	25.768	113.1
	IRIS_313-11344	SAMON::IRGC 44735-2	xian-3	Philippines	30.28	NA	NA
	IRIS_313-11345	WAGWAG::IRGC 44802-1	xian-adm	Philippines	32.84	22.158	123.3
	IRIS_313-11347	WAGWAG RAOIS::IRGC 44805-1	xian-adm	Philippines	34.1	29.885	135.4
	IRIS_313-11348	AUS PADDY (RED)::IRGC 44978-1	aus/boro	India	25.9	22.113	70
	IRIS_313-11349	BACHHAIKALMA::IRGC 45003-2	xian-2	India	34.52	18.074	152.3
	IRIS_313-11350	BAJAL::IRGC 45024-2	basmati/sadri	India	29.72	15.592	102.9
	IRIS_313-11351	BANCHI::IRGC 45055-2	xian-2	India	35.98	20.611	114
	IRIS_313-11352	BUCHI::IRGC 45237-2	basmati/sadri	India	36	26.706	119.1
	IRIS_313-11353	CHILE BORO::IRGC 45297-2	aus/boro	India	33.92	24.384	72.5
	IRIS_313-11354	CAC 75::IRGC 45352-2	xian-2	India	34.18	20.113	132.4
	IRIS_313-11355	CN 44-40-7::IRGC 45368-1	xian-adm	India	19.08	17.61	115.2
	IRIS_313-11357	CR 579-1-3::IRGC 45443-2	xian-1B	India	27.32	18.158	120
	IRIS_313-11358	DADKHANI::IRGC 45454-2	xian-2	India	27.075	17.645	121.3
	IRIS_313-11359	DAHARNAGRA::IRGC 45465-2	xian-2	India	24.46	24.088	NA
	IRIS_313-11361	KALIKALMA::IRGC 45996-2	xian-2	India	32.38	24.776	152.5
	IRIS_313-11362	KEYA NUNIA::IRGC 46117-2	basmati/sadri	India	24.08	10.594	134.2
	IRIS_313-11363	KHEJURTHUPI::IRGC 46137-2	xian-2	India	35.22	19.038	253.2
	IRIS_313-11365	LANJALI::IRGC 46236-2	xian-adm	India	32.82	26.468	97.3
	IRIS_313-11367	MAKARANDASAIL::IRGC 46289-2	xian-2	India	43.36	20.243	121.1
	IRIS_313-11369	RANACHANDRABHOG::IRGC 46567-2	xian-2	India	33.8	30.199	124.5
	IRIS_313-11371	SATHI::IRGC 46659-1	aus/boro	India	24.66	28.494	NA
	IRIS_313-11372	SUFALDHULA::IRGC 46698-2	xian-2	India	30.18	22.654	129.3
	IRIS_313-11373	T 3::IRGC 46760-2	basmati/sadri	India	25.02	21.468	94.1
	IRIS_313-11374	W 398::IRGC 46787-1	aus/boro	India	28.8	22.924	112.1
	IRIS_313-11375	CODE NO 31225::IRGC 46865-2	basmati/sadri	India	23.16	12.941	NA
	IRIS_313-11377	AMARILLO::IRGC 47120-1	xian-adm	Philippines	29.12	NA	NA
	IRIS_313-11379	CADIDIT (GLUT)::IRGC 47161-1	geng-trp	Philippines	27.22	14.375	NA
	IRIS_313-11380	CA ONG (WHITE)::IRGC 47174-1	geng-trp	Philippines	28.125	NA	NA
	IRIS_313-11383	CHIEM NGAN::IRGC 47488-1	xian-adm	Vietnam	28.7	NA	NA
	IRIS_313-11385	IR 9747 SEL::IRGC 47695-1	xian-adm	Philippines	26.66	NA	NA
	IRIS_313-11386	KHAO DAWK MALI TIA::IRGC 47773-2	xian-3	Thailand	26.92	22.764	98.3
	IRIS_313-11390	NAH MOI::IRGC 48353-2	xian-3	Thailand	23.66	32.106	NA
	IRIS_313-11396	MAS::IRGC 48758-1	geng-trp	Indonesia	38.52	NA	NA
	IRIS_313-11398	TODULI::IRGC 48942-2	xian-3	Indonesia	38.94	17.201	151.5
	IRIS_313-11399	RAYDHAN 1::IRGC 49127-2	xian-adm	Bangladesh	46.56	27.52	138
	IRIS_313-11401	MOTANGA::IRGC 49242-2	basmati/sadri	Bangladesh	34.54	24.035	95.3
	IRIS_313-11402	SUITE JORA::IRGC 49257-2	xian-adm	Bangladesh	32.72	22.503	175.1
	IRIS_313-11403	AEB 368 RIP P TYPE ADT::IRGC 49359-2	xian-adm	India	29.08	25.892	NA
	IRIS_313-11404	AMON 4::IRGC 49375-2	xian-2	Bangladesh	46.56	21.094	146
	IRIS_313-11406	A 28-6::IRGC 49409-2	xian-3	Myanmar	21.92	34.397	86.6
	IRIS_313-11407	BATCHA BHOG (SCENTED)::IRGC 49440-2	xian-2	India	37.22	18.158	NA
	IRIS_313-11408	CHITRAKALI::IRGC 49524-2	xian-2	India	28.9	18.122	132.7
	IRIS_313-11409	CUTTACK 29::IRGC 49573-1	xian-2	India	35.82	30.119	117.2
	IRIS_313-11411	DONRADAO::IRGC 49604-1	xian-2	Brazil	26.54	18.778	159.1
	IRIS_313-11414	KARUNJEERAGA SAMBA::IRGC 49774-1	xian-adm	India	NA	20.092	143.6
	IRIS_313-11416	KONAMANI::IRGC 49806-1	xian-2	India	NA	22.792	164.2
	IRIS_313-11418	MATALI::IRGC 49891-2	xian-2	India	46.5	27.269	176.9
	IRIS_313-11420	PISINI::IRGC 50035-2	xian-2	India	36.36	32.048	96.5
	IRIS_313-11421	TULASIBAS::IRGC 50192-2	xian-2	India	35.48	15.67	184.4
	IRIS_313-11422	13946 (GUANG QIU 15)::IRGC 50320-1	xian-1A	China	32.72	25.821	162
	IRIS_313-11423	C 1016-1::IRGC 50368-1	xian-adm	Philippines	41.46	23.248	NA
	IRIS_313-11424	SINAPLED::IRGC 50402-1	geng-trp	Philippines	28.08	28.046	136.5
	IRIS_313-11425	BRANCO PRECOCE::IRGC 50441-2	admix	Brazil	NA	27.338	143.4
	IRIS_313-11426	CHATAO::IRGC 50456-1	geng-trp	Brazil	26.88	26.676	NA
	IRIS_313-11427	GEM OU BRAZIL::IRGC 50470-1	geng-trp	Brazil	31.44	NA	NA
	IRIS_313-11428	MARANHAO BRANCO::IRGC 50503-1	geng-trp	Brazil	31.14	33.366	137.9
	IRIS_313-11429	MIUDO ROXO::IRGC 50517-1	geng-trp	Brazil	25.6	21.823	246.4
	IRIS_313-11431	C 166-135::IRGC 50633-1	xian-3	Philippines	34.5333	22.463	168.6
	IRIS_313-11432	ISWAR KORA::IRGC 50674-1	admix	India	34.6	NA	NA
	IRIS_313-11433	MR 136-1::IRGC 50707-1	xian-1A	India	23.7	20.261	NA
	IRIS_313-11434	FORTUNA BLANCO (SAN MARCOS)::IRGC 50764-1	geng-trp	Colombia	32.3	25.612	230.9
	IRIS_313-11435	MONMINEUPLEU::IRGC 50873-1	geng-trp	Ivory Coast	28.32	25.731	NA
	IRIS_313-11436	SAKAZELE (538)::IRGC 50880-1	geng-trp	Ivory Coast	32.96	24.706	NA
	IRIS_313-11437	CAMPECHE A 79::IRGC 51102-1	xian-1B	Mexico	27.7	22.753	133.7
	IRIS_313-11438	ZACATEPEC A 79::IRGC 51116-1	xian-adm	Mexico	27.7	22.892	130.8
	IRIS_313-11439	NIRA PRIETO::IRGC 51145-1	geng-trp	Cuba	31.9667	20.412	NA
	IRIS_313-11441	NALA::IRGC 51247-1	geng-trp	Philippines	27.02	27.447	169.8
	IRIS_313-11443	ARC 18533::IRGC 51756-1	xian-adm	India	28.36	24.637	185.7
	IRIS_313-11445	NCS 102::IRGC 51854-1	xian-2	India	32.48	22.638	164.8
	IRIS_313-11446	NAPDAI::IRGC 52009-1	xian-2	India	33.54	25.993	236
	IRIS_313-11447	TUNAGANNAPNANG::IRGC 52046-1	xian-adm	India	NA	NA	98.8
	IRIS_313-11448	BARAMANJ::IRGC 52067-1	xian-2	India	36.62	NA	NA
	IRIS_313-11449	KODIA PHUL::IRGC 52168-1	xian-adm	India	21.68	17.945	79.8
	IRIS_313-11451	KALISAL::IRGC 52324-1	basmati/sadri	India	18.32	14.247	NA
	IRIS_313-11452	LOCAL BHAT::IRGC 52343-1	aus/boro	India	35.18	28.767	66.6
	IRIS_313-11453	ZINYA KOLAMBA::IRGC 52402-1	xian-2	India	28.32	14.202	NA
	IRIS_313-11454	BARI SUTAR::IRGC 52410-1	aus/boro	India	35.26	24.063	170.8
	IRIS_313-11455	CIPPI::IRGC 52415-1	aus/boro	India	NA	24.688	60.7
	IRIS_313-11456	KOLAMBA::IRGC 52456-1	aus/boro	India	25.18	13.822	119.5
	IRIS_313-11458	KARAHANI::IRGC 52664-1	aus/boro	India	20.9	NA	NA
	IRIS_313-11460	SELHI::IRGC 52760-1	xian-2	India	26.42	25.333	112.3
	IRIS_313-11461	VAIKATHARYAN::IRGC 52805-1	xian-2	India	NA	26.251	153.6
	IRIS_313-11462	SALSI::IRGC 52833-1	aus/boro	India	26.26	15.323	111.7
	IRIS_313-11463	KATSIYAM TABAO::IRGC 52855-1	xian-adm	Philippines	35.98	23.231	134.5
	IRIS_313-11464	CARAWI::IRGC 52887-1	geng-trp	Philippines	30.42	26.414	NA
	IRIS_313-11465	DINORADO::IRGC 52893-1	geng-trp	Philippines	28.52	22.459	192
	IRIS_313-11467	MACAPAGAL::IRGC 52927-1	xian-3	Philippines	33.54	27.862	133.8
	IRIS_313-11476	KALIPINCH::IRGC 53271-1	aus/boro	India	20.18	NA	NA
	IRIS_313-11477	KANPURI::IRGC 53278-1	aus/boro	India	37.66	24.908	90.6
	IRIS_313-11478	LOCAL::IRGC 53300-1	xian-2	India	39.2	27.361	NA
	IRIS_313-11479	VANKALI::IRGC 53339-1	geng-trp	India	25.5	12.925	NA
	IRIS_313-11480	PR 106::IRGC 53418-1	xian-1B	India	31.64	23.365	NA
	IRIS_313-11481	BINNAFUL::IRGC 53479-1	aus/boro	Bangladesh	34.84	27.612	100
	IRIS_313-11483	BOTESHSHORE::IRGC 53484-1	aus/boro	Bangladesh	29.5	26.36	54.2
	IRIS_313-11484	EJALI::IRGC 53500-1	aus/boro	Bangladesh	36.34	26.757	100.7
	IRIS_313-11487	LALDIGHA::IRGC 53541-1	xian-2	Bangladesh	22.66	NA	76.8
	IRIS_313-11489	KALU T 139::IRGC 53670-1	aus/boro	India	44.76	26.869	111.5
	IRIS_313-11490	ARC 15480::IRGC 53799-1	xian-adm	India	37.04	18.551	245.4
	IRIS_313-11491	BIR BAHADUR::IRGC 53889-1	xian-2	India	35.04	20.031	NA
	IRIS_313-11493	AR 133::IRGC 53942-1	xian-adm	India	34.02	21.298	216.4
	IRIS_313-11494	IC 25690::IRGC 53973-1	geng-sbtrp	India	32.62	22.182	NA
	IRIS_313-11495	ANENOE::IRGC 54140-1	geng-trp	Indonesia	30.98	28.579	155.2
	IRIS_313-11500	SKK::IRGC 54356-1	xian-2	Indonesia	28.6	27.635	155.8
	IRIS_313-11505	K 1074::IRGC 55017-1	xian-2	India	43.075	23.846	139.6
	IRIS_313-11506	K 15591-4::IRGC 55043-1	xian-adm	India	28.7	23.034	133.4
	IRIS_313-11507	TV 30::IRGC 55221-1	xian-1B	Vietnam	25.68	23.213	NA
	IRIS_313-11508	PAWNG AEW 1::IRGC 55263-1	xian-3	Thailand	36.16	24.882	111
	IRIS_313-11510	A 69-1::IRGC 55305-1	xian-adm	Sri Lanka	25.32	26.564	154.9
	IRIS_313-11511	WAGASAN (RED)::IRGC 55404-1	geng-trp	Philippines	25.12	31.075	99.1
	IRIS_313-11512	OYAK PAKANG::IRGC 55422-1	xian-adm	Philippines	47.14	24.855	NA
	IRIS_313-11513	CHATO::IRGC 55825-1	xian-1B	Ecuador	19.18	19.503	172.5
	IRIS_313-11515	BKN BR 1031-78-5-4::IRGC 55927-1	xian-adm	Unknown	35.78	28.318	131
	IRIS_313-11516	IR 3839-1::IRGC 55946-1	xian-adm	Philippines	27.46	21.042	NA
	IRIS_313-11517	IR 4432-28-5::IRGC 55952-1	xian-1B	Philippines	27.72	28.673	132.8
	IRIS_313-11521	TAN NONG::IRGC 56126-1	xian-adm	Vietnam	24.58	29.072	128.5
	IRIS_313-11523	ADIALLO::IRGC 56264-1	xian-adm	Senegal	35.48	23.971	NA
	IRIS_313-11525	DIAMBARANG::IRGC 56726-1	xian-3	Guinea-Bissau	38.54	27.098	115.9
	IRIS_313-11526	FOSSA (GBE)::IRGC 56767-1	geng-trp	Ivory Coast	25.42	26.581	NA
	IRIS_313-11527	GOLO::IRGC 56856-1	geng-trp	Ivory Coast	20.96	NA	NA
	IRIS_313-11528	ZO::IRGC 56914-1	xian-3	Ivory Coast	26.42	27	142.8
	IRIS_313-11536	WIR 2091::IRGC 57536-1	geng-tmp	Georgia	30.5	NA	NA
	IRIS_313-11537	J 6 IR 438 (WC 694)::IRGC 57599-1	geng-trp	Philippines	24.96	25.886	NA
	IRIS_313-11538	J 6 IR 520 (WC 693)::IRGC 57600-1	xian-1B	Philippines	22.52	21.164	199
	IRIS_313-11539	SP 6 (WC 836)::IRGC 57602-1	geng-trp	Unknown	26.3	16.814	230.3
	IRIS_313-11540	PATIE ROUGE::IRGC 57686-1	geng-trp	Guinea	27.84	26.487	182
	IRIS_313-11541	HOE PHAR THAE::IRGC 57907-1	xian-adm	Myanmar	31.38	27.265	117.4
	IRIS_313-11543	KYUN TAW SEIN::IRGC 58072-1	xian-3	Myanmar	56.98	32.78	150.5
	IRIS_313-11545	MOE GAUNG PYU::IRGC 58120-1	xian-adm	Myanmar	28.66	25.526	99.2
	IRIS_313-11546	NGA CHAN HMWE::IRGC 58146-1	xian-adm	Myanmar	38.42	24.301	NA
	IRIS_313-11548	TAUNG LWIN::IRGC 58222-1	xian-adm	Myanmar	34.28	26.157	NA
	IRIS_313-11549	TAUNGYA SABA::IRGC 58226-1	xian-adm	Myanmar	31.28	27.674	147
	IRIS_313-11557	GORIA::IRGC 58736-1	aus/boro	Bangladesh	31.32	26.39	63.7
	IRIS_313-11558	NULI::IRGC 58824-1	xian-2	Bangladesh	35.62	24.81	NA
	IRIS_313-11561	BANGLA::IRGC 58876-1	xian-2	Nepal	34.24	21.978	100.8
	IRIS_313-11563	BIJULI BATI::IRGC 58917-1	xian-2	Nepal	33.8	28.935	200.3
	IRIS_313-11565	KUSUM KATIKI::IRGC 59099-1	xian-2	Nepal	28.44	30.354	110.7
	IRIS_313-11567	RATO BASMATI::IRGC 59205-1	basmati/sadri	Nepal	28.6	19.17	127.5
	IRIS_313-11568	SATHIYA::IRGC 59225-1	xian-1A	Nepal	32.08	27.939	161
	IRIS_313-11570	GENG 77-4::IRGC 59321-1	xian-adm	China	47.06	23.194	156.6
	IRIS_313-11571	BAI MANG AI ZHONG::IRGC 59408-1	geng-tmp	China	22.86	26.118	NA
	IRIS_313-11572	BAI MI TIE QIU::IRGC 59414-1	xian-1A	China	32.88	24.395	207.2
	IRIS_313-11573	GAO LIANG ZAO::IRGC 59563-1	xian-adm	China	41.82	23.916	123
	IRIS_313-11575	HONG PI NUO::IRGC 59638-1	geng-tmp	China	24.82	25.922	122.9
	IRIS_313-11576	JIANG HUI DAO::IRGC 59688-1	xian-adm	China	30.2	21.759	81.5
	IRIS_313-11577	LANG QIAN CHE::IRGC 59730-1	xian-1A	China	42.26	22.615	141
	IRIS_313-11578	LUAN DAO::IRGC 59762-1	geng-tmp	China	30.1	25.83	100.4
	IRIS_313-11579	SHAN GU::IRGC 59870-1	xian-1A	China	29.66	NA	230.9
	IRIS_313-11580	TAI ZHOU XIAN::IRGC 59912-1	xian-adm	China	30.86	18.046	NA
	IRIS_313-11582	WAN GENG BAI DAO TOU::IRGC 59948-1	geng-tmp	China	22.24	23.151	126.1
	IRIS_313-11584	YI SUI QI::IRGC 60088-1	geng-tmp	China	26.62	24.387	95.2
	IRIS_313-11585	ACC 1286::IRGC 60116-1	xian-1A	China	29.58	23.364	109.2
	IRIS_313-11588	MR 69::IRGC 60188-1	xian-3	Malaysia	33	14.717	NA
	IRIS_313-11594	CHAN THANH HOA::IRGC 60647-1	xian-adm	Vietnam	32.94	20.238	185.8
	IRIS_313-11595	AMAKOYALI::IRGC 60878-1	aus/boro	India	NA	24.348	77.7
	IRIS_313-11596	BHAINSA MUNDARIYA::IRGC 60893-1	xian-adm	India	25.68	NA	NA
	IRIS_313-11597	BHATA PYAGI::IRGC 60895-1	xian-2	India	17.32	20.04	NA
	IRIS_313-11598	GODADANI::IRGC 60944-1	admix	India	34.88	NA	NA
	IRIS_313-11599	JUGRAY::IRGC 60960-1	xian-2	India	40.12	23.135	156.9
	IRIS_313-11600	KOTODESHI::IRGC 60982-1	xian-2	India	29.24	22	141
	IRIS_313-11602	MALCHI::IRGC 61004-1	aus/boro	India	27.96	19.896	84
	IRIS_313-11603	PANDRI PAREWA::IRGC 61030-1	aus/boro	India	37.08	28.818	69.1
	IRIS_313-11604	SUGARKAND::IRGC 61059-1	aus/boro	India	29.9	20.338	108.3
	IRIS_313-11606	BOKDEL::IRGC 61085-1	xian-2	India	46.475	29.17	209.4
	IRIS_313-11607	HOLDIGANTHI::IRGC 61105-1	xian-2	India	33.16	25.766	NA
	IRIS_313-11611	YAH YAW::IRGC 61359-1	geng-trp	Thailand	41.24	20.636	252.4
	IRIS_313-11616	UPRH 31::IRGC 61503-1	admix	India	31.76	25.518	130.5
	IRIS_313-11617	UPRH 33::IRGC 61505-1	aus/boro	India	37.86	21.92	163.067
	IRIS_313-11618	UPRH 58::IRGC 61525-1	aus/boro	India	32.34	17.659	130.9
	IRIS_313-11619	UPRH 166::IRGC 61615-1	aus/boro	India	30.76	18.728	NA
	IRIS_313-11620	UPRH 197::IRGC 61641-1	aus/boro	India	31.48	22.29	110.1
	IRIS_313-11621	UPRH 265::IRGC 61689-1	xian-adm	India	23.18	19.437	188
	IRIS_313-11622	JUAN YE LAI::IRGC 61825-1	xian-1A	China	29.66	22.273	157.1
	IRIS_313-11623	KAO SONG HAI::IRGC 61827-1	geng-sbtrp	China	24.78	18.211	86.75
	IRIS_313-11624	ANADI WHITE::IRGC 61897-1	xian-1A	Nepal	NA	23.489	99.7
	IRIS_313-11625	CHOBO::IRGC 61930-1	basmati/sadri	Nepal	25.14	19.783	94
	IRIS_313-11626	GUDURA::IRGC 61955-1	basmati/sadri	Nepal	26.58	20.049	76.3
	IRIS_313-11627	JADO::IRGC 61966-1	basmati/sadri	Nepal	27.84	22.826	NA
	IRIS_313-11628	KARISHNABELI::IRGC 61979-1	admix	Nepal	32.66	21.383	111.2
	IRIS_313-11629	LATIJHABAR::IRGC 61991-1	aus/boro	Nepal	31.62	18.523	111.6
	IRIS_313-11630	POHHERLIMASION::IRGC 62025-1	basmati/sadri	Nepal	22.38	19.78	82.7
	IRIS_313-11632	SETO JHINUWA::IRGC 62043-1	basmati/sadri	Nepal	29.36	13.247	129.1
	IRIS_313-11635	GAM PERNG::IRGC 62135-1	xian-3	Thailand	36.94	25.632	NA
	IRIS_313-11636	NCS 271 A::IRGC 62216-1	aus/boro	India	23.6	25.563	63.8
	IRIS_313-11638	NCS 331::IRGC 62247-1	xian-2	India	27.94	24.934	142.6
	IRIS_313-11639	NCS 349::IRGC 62257-1	xian-adm	India	20.54	21.804	120.5
	IRIS_313-11640	NCS 458::IRGC 62290-1	xian-2	India	26.3	26.962	120.5
	IRIS_313-11641	NCS 477::IRGC 62299-1	xian-2	India	NA	18.561	NA
	IRIS_313-11642	NCS 599::IRGC 62373-1	xian-2	India	21.12	24.095	108.5
	IRIS_313-11643	NCS 603 B::IRGC 62377-1	xian-1B	India	40.8	NA	NA
	IRIS_313-11644	NCS 745::IRGC 62466-1	xian-2	India	33.32	24.333	106.2
	IRIS_313-11645	NCS 766::IRGC 62478-1	xian-2	India	NA	NA	NA
	IRIS_313-11646	NCS 771 A::IRGC 62483-1	xian-2	India	33.14	32.547	137.4
	IRIS_313-11647	NCS 809 A::IRGC 62502-1	xian-2	India	37.52	29.164	NA
	IRIS_313-11648	NCS 830::IRGC 62518-1	xian-2	India	41.2	20.607	168.8
	IRIS_313-11650	NCS 901 A::IRGC 62568-1	xian-2	India	47.98	20.844	NA
	IRIS_313-11651	FEI ZHAO 12::IRGC 62683-1	geng-tmp	China	31.42	25.163	NA
	IRIS_313-11652	GONG SHE 9::IRGC 62693-1	geng-tmp	China	27.28	28.753	102
	IRIS_313-11653	MA SHE 8::IRGC 62750-1	geng-tmp	China	33.44	25.102	185.1
	IRIS_313-11654	PL 3165::IRGC 62827-1	geng-tmp	China	27	26.034	NA
	IRIS_313-11655	SI WAN 14::IRGC 63019-1	geng-tmp	China	35.38	28.797	216.4
	IRIS_313-11656	B 3913 B 16-20 ST 28::IRGC 63099-1	xian-adm	Indonesia	26.54	NA	123.5
	IRIS_313-11658	MANYALOJOPOIHUN::IRGC 63350-1	geng-trp	Sierra Leone	33.16	28.68	192.6
	IRIS_313-11660	WULE DASIMA::IRGC 63450-1	geng-trp	Liberia	38.66	23.431	244.4
	IRIS_313-11664	CUN GU NUO::IRGC 63576-1	xian-adm	China	32.46	28.134	160.9
	IRIS_313-11665	JIN HUA 258::IRGC 63670-1	xian-1A	China	26.68	33.326	172.8
	IRIS_313-11666	LONG GE 33::IRGC 63705-1	xian-adm	China	24.72	24.9	NA
	IRIS_313-11667	LUO AI ZAO 3::IRGC 63730-1	xian-1A	China	26.28	21.288	111.9
	IRIS_313-11668	RONG DAO 4::IRGC 63820-1	xian-1A	China	24.66	29.352	109.2
	IRIS_313-11671	DERAWA::IRGC 64106-1	xian-2	Nepal	26.7	22.988	156.9
	IRIS_313-11672	RAI MANULA::IRGC 64138-1	geng-tmp	Nepal	21.6	20.101	65.1
	IRIS_313-11673	BURI BURING::IRGC 64174-1	geng-trp	Philippines	32.72	18.673	NA
	IRIS_313-11676	E MOOM::IRGC 64291-1	xian-3	Thailand	18.72	NA	54
	IRIS_313-11677	E NAWN KHAO::IRGC 64293-1	xian-3	Thailand	34.84	27.456	133.6
	IRIS_313-11678	E PLUAK::IRGC 64297-1	xian-3	Thailand	28.28	34.5	NA
	IRIS_313-11679	GASET BOW::IRGC 64316-1	xian-3	Thailand	52.66	29.946	132.3
	IRIS_313-11683	NIAW KHIAW NGOO::IRGC 64563-1	xian-3	Thailand	37.08	18.278	164.1
	IRIS_313-11685	PLAWNG SAENG::IRGC 64595-1	xian-3	Thailand	32.54	31.481	NA
	IRIS_313-11689	DECHANGBYEO::IRGC 64858-1	geng-tmp	South Korea	21.66	25.812	82.2
	IRIS_313-11691	SHANGYIPA::IRGC 64928-1	geng-sbtrp	Bhutan	26.06	27.78	62
	IRIS_313-11692	CHIAYI WU-K'O::IRGC 64974-1	xian-1A	Chinese Taipei (Taiwan)	31.8333	24.867	NA
	IRIS_313-11693	CHING CH'UNG::IRGC 65002-1	xian-adm	Chinese Taipei (Taiwan)	34.86	21.743	128.1
	IRIS_313-11694	CHING LIU::IRGC 65018-1	xian-adm	Chinese Taipei (Taiwan)	28.16	24.719	NA
	IRIS_313-11695	HSIN-T'AO YUAN CHING YU::IRGC 65074-1	xian-1A	Chinese Taipei (Taiwan)	NA	24.287	154.8
	IRIS_313-11698	TAIPEI 167::IRGC 65371-1	basmati/sadri	Chinese Taipei (Taiwan)	30.44	22.929	184.6
	IRIS_313-11700	DAW NOK KAEN::IRGC 65548-1	xian-3	Thailand	32.98	33.761	122.3
	IRIS_313-11702	CN 1067::IRGC 65680-1	geng-tmp	United States	24.76	19.705	147.2
	IRIS_313-11705	DAWK PUD KHAO::IRGC 65808-1	xian-3	Thailand	29.24	31.873	134.8
	IRIS_313-11708	KHAO YAI GUANG::IRGC 65972-1	xian-3	Thailand	34.06	27.863	139
	IRIS_313-11712	GORA DHAN 2::IRGC 66269-1	aus/boro	India	32.36	30.703	66
	IRIS_313-11713	ITA 245::IRGC 66288-1	xian-3	Nigeria	24	22.715	126.6
	IRIS_313-11714	CHAMPION::IRGC 66327-1	xian-adm	Guyana	34.86	22.448	207.4
	IRIS_313-11717	JATI MANI::IRGC 66565-1	xian-adm	Indonesia	24.94	NA	NA
	IRIS_313-11720	DAW 85::IRGC 66704-1	xian-3	Thailand	27.6	31.608	NA
	IRIS_313-11721	GAEW DAENG::IRGC 66707-1	xian-3	Thailand	37.92	32.455	149.8
	IRIS_313-11722	KABERI::IRGC 66801-1	xian-adm	Bangladesh	21.18	18.7	131.2
	IRIS_313-11723	DISSIGBE::IRGC 66916-1	xian-2	Guinea	35.7	29.384	123.4
	IRIS_313-11724	KONYAN::IRGC 66931-1	xian-3	Guinea	37.5	29.863	NA
	IRIS_313-11725	ZUIHOU::IRGC 66982-1	geng-tmp	Japan	27.44	24.116	52.4
	IRIS_313-11726	GUANG QING 334::IRGC 67132-1	xian-1A	China	31.64	20.336	174.8
	IRIS_313-11727	HONG YANG ZAO 3::IRGC 67177-1	xian-1A	China	32.66	25.057	142.9
	IRIS_313-11728	LUO SI ZHAN::IRGC 67211-1	xian-3	China	35.44	25.1	98.5
	IRIS_313-11729	MEI LIU ZAO 5::IRGC 67231-1	xian-adm	China	25.78	26.045	125.1
	IRIS_313-11730	QING ER XIAO 2::IRGC 67255-1	xian-adm	China	25.3	22.301	148.2
	IRIS_313-11731	QING TAI AI::IRGC 67273-1	xian-adm	China	30.52	24.283	146.4
	IRIS_313-11732	QING ZAO 3::IRGC 67281-1	xian-1A	China	23.84	29.542	120.9
	IRIS_313-11733	SHUANG BAI AI 2::IRGC 67309-1	xian-1A	China	28.7	23.545	200.9
	IRIS_313-11734	SI CHAO 1::IRGC 67335-1	xian-1A	China	26.42	19.31	154.8
	IRIS_313-11735	YI LI ZHONG::IRGC 67382-1	xian-adm	China	25.8	18.957	107.4
	IRIS_313-11736	MALAGKIT (PINELIPE)::IRGC 67444-1	geng-trp	Philippines	29.56	22.444	NA
	IRIS_313-11737	CHUNDI::IRGC 67486-1	aus/boro	India	28.84	21.777	158.6
	IRIS_313-11738	PAUNDRI::IRGC 67527-1	xian-2	India	29.84	27.881	NA
	IRIS_313-11739	NAKPUI::IRGC 67594-1	geng-trp	Ghana	31	29.353	NA
	IRIS_313-11740	UGAGA::IRGC 67604-1	xian-adm	Ghana	32.2	24.985	138.1
	IRIS_313-11741	HERATH BANDA::IRGC 67630-1	xian-2	Sri Lanka	31.22	26.298	NA
	IRIS_313-11742	KALIBAJARI::IRGC 67718-1	aus/boro	India	26.84	21.188	40.7
	IRIS_313-11743	CHHOTI MASHINO::IRGC 67830-1	basmati/sadri	Bhutan	20	24.345	70.2
	IRIS_313-11744	AI JIAO AO FAN ZI::IRGC 67871-1	xian-adm	China	25.62	26.268	79.5
	IRIS_313-11745	AN FU ZHAN::IRGC 67878-1	xian-1A	China	23.96	23.045	92.3
	IRIS_313-11746	E 2070::IRGC 67981-1	xian-1A	China	25.98	24.448	120.2
	IRIS_313-11747	E 4197::IRGC 68004-1	xian-adm	China	32.1	28.495	NA
	IRIS_313-11748	GAO JIAO YING GAN ZHAN::IRGC 68053-1	xian-adm	China	33.82	NA	NA
	IRIS_313-11750	L 10595::IRGC 68109-1	xian-adm	China	30.78	24.953	214
	IRIS_313-11751	L 10833::IRGC 68121-1	xian-adm	China	24.24	19.256	86.7
	IRIS_313-11752	M 6034-1::IRGC 68193-1	xian-1A	China	29.08	24.825	110.7
	IRIS_313-11753	XIANG CHANG ZAO::IRGC 68268-1	xian-1A	China	37.16	25.199	93.5
	IRIS_313-11760	MENAHARA 505::IRGC 68709-1	xian-2	Madagascar	29.96	25.693	161.3
	IRIS_313-11761	NS 199::IRGC 68864-1	xian-2	Ivory Coast	28.44	23.602	NA
	IRIS_313-11762	NS 1515::IRGC 68947-1	xian-2	Madagascar	30.88	21.884	124.7
	IRIS_313-11763	PJ 110::IRGC 68981-1	xian-adm	Cameroon	27.34	27.801	148.675
	IRIS_313-11764	P 41::IRGC 68987-1	xian-3	Liberia	39.12	22.752	236.2
	IRIS_313-11765	P 335::IRGC 69001-1	basmati/sadri	Liberia	38.92	11.519	NA
	IRIS_313-11766	TSIMIAKABIJA::IRGC 69074-1	admix	Madagascar	32.62	25.151	173
	IRIS_313-11767	VARY LAVA DE BOLOGNE::IRGC 69101-1	admix	Madagascar	30.72	29.087	139.9
	IRIS_313-11772	ROJON'NY NTAOLO::IRGC 69410-1	xian-2	Madagascar	27.84	24.695	NA
	IRIS_313-11779	KATUMANI::IRGC 69695-1	xian-3	Tanzania	45.24	27.282	129.6
	IRIS_313-11780	KILOMBERO::IRGC 69698-1	xian-3	Tanzania	26.34	33.504	86.3
	IRIS_313-11782	MALAGASY::IRGC 69717-1	xian-2	Zambia	29.34	25.071	NA
	IRIS_313-11784	MBEIMBEIHUN::IRGC 69730-1	xian-1B	Sierra Leone	29.76	20.006	135.2
	IRIS_313-11785	MOSHI::IRGC 69737-1	xian-3	Tanzania	22.5	31.873	NA
	IRIS_313-11786	N'YA NOFF::IRGC 69749-1	xian-3	Gambia	35.84	24.364	133.4
	IRIS_313-11787	TANDAKAY FINGO::IRGC 69793-1	xian-2	Gambia	27.56	30.378	91.2
	IRIS_313-11788	CANLUBANG::IRGC 69816-1	geng-adm	Philippines	30.72	24.352	100.1
	IRIS_313-11789	SABORAMANDALOAFO::IRGC 69875-1	xian-2	Madagascar	32.7	22.812	227.7
	IRIS_313-11790	VARIRANGAHY::IRGC 69897-1	geng-trp	Madagascar	26.48	23.34	NA
	IRIS_313-11791	VARY LAHY::IRGC 69908-1	xian-2	Madagascar	29.92	25.404	160.4
	IRIS_313-11792	VONBOANGY::IRGC 69947-1	geng-trp	Madagascar	35.08	27.944	299.7
	IRIS_313-11793	KOMALIOKO::IRGC 69958-1	xian-2	Madagascar	31.78	24.17	NA
	IRIS_313-11795	DA GU AI 7::IRGC 70075-1	xian-1A	China	26.12	21.826	201.1
	IRIS_313-11796	DU GEN CHUAN::IRGC 70083-1	xian-1A	China	39.1	24.993	NA
	IRIS_313-11797	E ZI 32::IRGC 70127-1	xian-1A	China	20.6	29.409	85
	IRIS_313-11798	E ZI 100::IRGC 70192-1	xian-1B	China	28.66	26.895	107.8
	IRIS_313-11799	E ZI 110::IRGC 70201-1	xian-1A	China	26.76	26.384	NA
	IRIS_313-11801	FAN WU::IRGC 70245-1	xian-adm	China	27.3	19.713	NA
	IRIS_313-11802	JIE CAO ZHAN::IRGC 70305-1	xian-1A	China	43.78	27.474	140.2
	IRIS_313-11803	MAO ZHA NUO::IRGC 70335-1	geng-tmp	China	25	19.097	133.2
	IRIS_313-11804	QUN XUAN ZAO::IRGC 70371-1	xian-1A	China	26.64	23.196	NA
	IRIS_313-11805	XI HONG GU::IRGC 70416-1	xian-1A	China	44.72	28.974	148.4
	IRIS_313-11806	78 XUAN WU::IRGC 70475-1	xian-1A	China	37.92	23.786	219
	IRIS_313-11807	R 582::IRGC 70504-1	xian-adm	Colombia	25.58	21.18	206.7
	IRIS_313-11808	R 762::IRGC 70531-1	xian-adm	Colombia	23.6	23.597	NA
	IRIS_313-11809	MHARAKA::IRGC 70612-1	aus/boro	Kenya	30.84	25.136	110
	IRIS_313-11812	ASFALA::IRGC 70650-1	xian-3	Kenya	28.08	25.939	NA
	IRIS_313-11814	KIKUBA::IRGC 70722-1	xian-3	Kenya	29.28	24.381	101
	IRIS_313-11815	MOSHI::IRGC 70730-1	xian-3	Kenya	32.42	23.421	110.4
	IRIS_313-11816	KARILETYONE::IRGC 70745-1	xian-adm	Myanmar	34.18	22.869	203.5
	IRIS_313-11817	KHAOSAING::IRGC 70746-2	xian-adm	Myanmar	23.98	25.604	92.5
	IRIS_313-11818	LETYONE::IRGC 70753-1	xian-adm	Myanmar	40.28	23.837	170.5
	IRIS_313-11820	PAKISTANHMWE::IRGC 70763-1	xian-3	Myanmar	29.94	34.563	142.2
	IRIS_313-11821	19::IRGC 70786-1	xian-2	India	28.2	20.603	NA
	IRIS_313-11823	BHU BHUSI::IRGC 70803-1	xian-2	India	29.8	25.883	NA
	IRIS_313-11824	DHANIYA PHOOL::IRGC 70811-1	xian-2	India	34.3	27.846	181.3
	IRIS_313-11826	HIRA NAKHI::IRGC 70840-1	basmati/sadri	India	27.18	11.944	138
	IRIS_313-11828	LALI GURMATIA::IRGC 70854-1	xian-2	India	33.62	27.097	214.8
	IRIS_313-11829	MUNJI::IRGC 70928-1	geng-tmp	Pakistan	24.36	NA	100.2
	IRIS_313-11834	BUENG MONG LENG WE::IRGC 71088-1	geng-sbtrp	Thailand	36.24	28.868	146.1
	IRIS_313-11835	E NOI NAH::IRGC 71138-1	xian-adm	Thailand	29.32	28.684	82
	IRIS_313-11837	KHAO NAHNG PRUNG::IRGC 71220-1	xian-3	Thailand	35.26	36.365	NA
	IRIS_313-11839	MUAY::IRGC 71318-1	xian-3	Thailand	30.94	22.434	NA
	IRIS_313-11841	NIAW NARAI::IRGC 71353-1	xian-3	Thailand	38.02	31.725	171.6
	IRIS_313-11844	PUEY TAW::IRGC 71405-1	xian-3	Thailand	45.72	23.988	171.7
	IRIS_313-11849	PULUT SELEMYAM::IRGC 71820-1	xian-3	Malaysia	33.12	28.343	128.9
	IRIS_313-11852	BAI MI ZAI 7::IRGC 71940-1	xian-1A	China	42.64	23.524	183.6
	IRIS_313-11853	BU ZHI MING::IRGC 71971-1	xian-1A	China	44.62	23.212	175
	IRIS_313-11854	CHI GU::IRGC 71988-1	xian-1A	China	39.04	21.682	217.9
	IRIS_313-11855	DA GUAN YIN ZHAN::IRGC 72006-1	xian-1A	China	38.1	21.885	NA
	IRIS_313-11856	DA HEI GU::IRGC 72009-1	xian-1A	China	45.68	23.357	NA
	IRIS_313-11857	DA LI BAI 63::IRGC 72016-1	xian-1A	China	NA	28.29	173.2
	IRIS_313-11858	DA TIE ZHAN::IRGC 72029-1	xian-1A	China	33.68	22.581	166
	IRIS_313-11859	DONG DU::IRGC 72037-1	xian-1A	China	36.6	21.37	152.4
	IRIS_313-11860	GUA PAI GU::IRGC 72078-1	xian-1A	China	33.02	22.476	NA
	IRIS_313-11861	HEI YAN ZHAN::IRGC 72090-1	xian-1A	China	32.84	23.704	169.3
	IRIS_313-11862	HENG YE ZAO::IRGC 72092-1	xian-1A	China	NA	22.163	179.6
	IRIS_313-11863	HONG DU BAI::IRGC 72098-1	xian-1A	China	33.08	27.196	130.1
	IRIS_313-11865	HUO QING::IRGC 72148-1	xian-1A	China	32.68	22.969	159.9
	IRIS_313-11866	JIANG ER ZAO::IRGC 72152-1	xian-1A	China	29.94	24.964	208.2
	IRIS_313-11867	KE SHU BAI::IRGC 72183-1	xian-1A	China	NA	21.082	NA
	IRIS_313-11868	LIU LI YOU::IRGC 72198-1	xian-1A	China	39.74	23.027	156
	IRIS_313-11869	MA WEI ZHAN::IRGC 72220-1	xian-1A	China	30.38	22.38	206.2
	IRIS_313-11871	SAN ZHAO QI::IRGC 72289-1	xian-1A	China	27.1	21.174	123.9
	IRIS_313-11872	TIE ZHONG::IRGC 72321-1	xian-1A	China	27.875	31.415	100.1
	IRIS_313-11875	CHUBU 17::IRGC 72505-1	geng-tmp	Japan	NA	20.234	124.4
	IRIS_313-11876	AI DA::IRGC 72567-1	xian-1A	China	23.98	27.537	77.8
	IRIS_313-11877	AN NAN ZAO::IRGC 72576-1	xian-1A	China	33.06	27.448	126.5
	IRIS_313-11878	BAI RI XIAN::IRGC 72588-1	xian-1A	China	37.8	24.261	NA
	IRIS_313-11881	LIU TIAO XIAN::IRGC 72758-1	xian-1A	China	37.56	24.703	92.5
	IRIS_313-11882	MAN TIAN QING::IRGC 72776-1	xian-1A	China	34.52	26.53	205
	IRIS_313-11884	TIAN DAO DAO::IRGC 72837-1	xian-1A	China	25.2	24.593	146
	IRIS_313-11885	YANG WAN XIAN::IRGC 72886-1	xian-1A	China	32.8	24.82	134.4
	IRIS_313-11886	IR 4683-54-2::IRGC 72992-1	xian-1B	Philippines	29.96	22.822	140.2
	IRIS_313-11887	IR 19058-107-1::IRGC 72997-1	xian-1B	Philippines	38.98	21.4	NA
	IRIS_313-11889	MURGI BRINJ::IRGC 73109-1	xian-adm	Pakistan	24.24	17.455	95.3
	IRIS_313-11890	C 722323::IRGC 73147-1	geng-tmp	Chinese Taipei (Taiwan)	26.38	23.373	203.6
	IRIS_313-11893	KHAU DANH::IRGC 73201-1	xian-adm	Vietnam	29.44	22.696	NA
	IRIS_313-11894	LOC TRANG MUON::IRGC 73216-1	xian-adm	Vietnam	24.94	19.972	74.9
	IRIS_313-11897	PHIT CHZK::IRGC 73317-1	geng-sbtrp	Thailand	34.8	25.526	110.7
	IRIS_313-11898	MA YOO::IRGC 73507-1	xian-3	Thailand	31.34	35.364	139.2
	IRIS_313-11899	MAHA CHAI::IRGC 73517-1	xian-adm	Thailand	NA	23.306	NA
	IRIS_313-11900	PLE LIA::IRGC 73562-1	geng-sbtrp	Thailand	31.9	36.233	143
	IRIS_313-11902	CEMPO TURI::IRGC 73667-1	xian-3	Indonesia	38.48	21.348	NA
	IRIS_313-11903	KOMPIT::IRGC 73716-1	geng-trp	Indonesia	21.525	NA	NA
	IRIS_313-11907	TINAROH::IRGC 73874-1	geng-trp	Indonesia	29.44	27.881	NA
	IRIS_313-11908	DUAN SHEN ZI::IRGC 73962-1	geng-tmp	China	21.62	30.139	118.9
	IRIS_313-11909	HONG MI JIU GONG JI::IRGC 74031-1	xian-1A	China	42.68	24.333	173.8
	IRIS_313-11910	YU HE HONG::IRGC 74266-1	xian-adm	China	33.98	22.163	NA
	IRIS_313-11911	YUN NAN ZHAN::IRGC 74272-1	xian-1A	China	32.48	25.386	NA
	IRIS_313-11912	ESCONDE CACHO::IRGC 74305-1	xian-3	Brazil	33.2	25.992	182
	IRIS_313-11913	BUAGKOG::IRGC 74318-1	geng-trp	Philippines	33.22	NA	NA
	IRIS_313-11915	IB 95::IRGC 74677-1	geng-trp	Ghana	29.5	33.239	137.9
	IRIS_313-11916	MUDALIGA WEE::IRGC 74706-1	xian-2	Sri Lanka	32.54	25.651	153.3
	IRIS_313-11917	BUTNAPAR::IRGC 74734-1	aus/boro	India	29.92	17.394	104.4
	IRIS_313-11918	DILBAKSH::IRGC 74738-1	xian-2	India	38.66	26.956	199.9
	IRIS_313-11919	LAKHA KUAR::IRGC 74760-1	xian-2	India	32.56	24.4	NA
	IRIS_313-11920	GI TAH::IRGC 74883-1	xian-adm	Thailand	42.12	25.664	150.4
	IRIS_313-11922	KHAO' NAN::IRGC 74981-1	geng-sbtrp	Thailand	21.3	30.548	126.2
	IRIS_313-11923	KHAO' NGAW::IRGC 74985-1	geng-sbtrp	Thailand	31.54	43.296	86
	IRIS_313-11924	NAM JAM::IRGC 75069-1	geng-sbtrp	Thailand	28.18	31.248	151.2
	IRIS_313-11926	SI NAM PUENG::IRGC 75165-1	geng-sbtrp	Thailand	23.92	36.775	90.6
	IRIS_313-11927	YAH TOW::IRGC 75191-1	xian-3	Thailand	33.48	NA	NA
	IRIS_313-11928	DAYRON MARANGRAS::IRGC 75209-1	geng-trp	Philippines	29.62	17.121	201.4
	IRIS_313-11929	GILINGAN MARANGRAS::IRGC 75213-1	geng-trp	Philippines	27.9	15.864	181.7
	IRIS_313-11930	ITA 117::IRGC 75235-1	xian-1B	Nigeria	26.68	20.582	112
	IRIS_313-11932	SINDANO 3::IRGC 75279-1	xian-2	Kenya	29.42	24.02	NA
	IRIS_313-11937	KUNJUKUNJU::IRGC 75448-1	xian-adm	India	32.06	24.278	171.8
	IRIS_313-11939	KAMPTI::IRGC 75626-1	xian-3	Burkina Fasso	NA	33.368	103
	IRIS_313-11940	MALOBA (DISSI ROUGE)::IRGC 75700-1	xian-adm	Burkina Fasso	42.52	26.179	151.2
	IRIS_313-11941	MOUI SAMBA::IRGC 75751-1	xian-1B	Burkina Fasso	22.46	22.826	NA
	IRIS_313-11943	I 41::IRGC 75927-1	xian-1A	Nepal	34.58	23.806	119.4
	IRIS_313-11944	I 814::IRGC 76028-1	xian-1A	Nepal	36.72	24.598	106.9
	IRIS_313-11945	MALIKULI::IRGC 76237-1	xian-2	Bangladesh	31.28	18.662	154.9
	IRIS_313-11947	BIE LEI::IRGC 76478-1	xian-adm	China	35.5	26.798	NA
	IRIS_313-11948	HOU LU BAI::IRGC 76582-1	xian-1A	China	46.1	24.362	132.7
	IRIS_313-11949	LIU HE XI HE::IRGC 76661-1	xian-1A	China	41.4	29.245	123.6
	IRIS_313-11950	MI GU::IRGC 76687-1	xian-1A	China	44.58	22.02	182.5
	IRIS_313-11951	MIAO ZHAN::IRGC 76691-1	xian-1A	China	36.36	26.126	128.7
	IRIS_313-11953	SAN BAO GU::IRGC 76732-1	xian-1A	China	27.4	25.639	137.917
	IRIS_313-11954	XIA HONG GU::IRGC 76803-1	xian-1A	China	27.42	22.354	140.3
	IRIS_313-11955	YE DA GU::IRGC 76834-1	xian-1A	China	38.44	23.579	141.3
	IRIS_313-11956	JUNGEMARSI::IRGC 76901-1	admix	Nepal	18.34	21.81	46.6
	IRIS_313-11957	DAW LUEY 4-3::IRGC 76929-1	xian-adm	Thailand	NA	24.149	183
	IRIS_313-11960	PORONG::IRGC 76983-1	xian-1B	Indonesia	40.22	25.955	138
	IRIS_313-11961	IN TOK::IRGC 77071-1	xian-3	Thailand	34.62	NA	NA
	IRIS_313-11963	KARANGI::IRGC 77128-1	aus/boro	India	26.34	19.32	59.6
	IRIS_313-11964	VUOTTA SAIL::IRGC 77306-1	xian-2	Bangladesh	29.24	20.248	127.2
	IRIS_313-11965	GUANG XUAN LIU HAO::IRGC 77341-1	xian-1A	China	33.74	22.39	182.2
	IRIS_313-11966	QI GU::IRGC 77381-1	xian-1A	China	34.72	NA	NA
	IRIS_313-11967	TANG DU GU::IRGC 77400-1	xian-adm	China	32.66	19.607	131.1
	IRIS_313-11968	ZHAO DAN AI::IRGC 77422-1	xian-1A	China	29.2	25.618	120
	IRIS_313-11970	BUNTU DOMBA 1::IRGC 77554-1	geng-trp	Indonesia	31.9	NA	NA
	IRIS_313-11977	MAMORIAKA::IRGC 77867-1	xian-adm	Madagascar	31.24	16.507	202.1
	IRIS_313-11978	IR 5657-33-2::IRGC 77992-1	xian-1B	Philippines	28.32	NA	NA
	IRIS_313-11979	IR 19661-364-1-2-3::IRGC 78061-1	xian-1B	Philippines	23.88	24.674	122.2
	IRIS_313-11980	HSINCHU AI CHIO CHIENG::IRGC 78182-1	xian-1A	Chinese Taipei (Taiwan)	33.24	21.988	156.6
	IRIS_313-11982	PORASHI::IRGC 78397-1	aus/boro	Bangladesh	34.82	24.622	NA
	IRIS_313-11983	KERIBAREFOR::IRGC 78454-1	xian-2	Burkina Fasso	38.34	21.92	154.4
	IRIS_313-11985	LI TOU ZHAN::IRGC 78550-1	xian-adm	China	34.08	22.664	127.9
	IRIS_313-11986	LIANG GUANG::IRGC 78551-1	xian-1A	China	28.32	26.276	145.4
	IRIS_313-11987	IR 10120-7-2-1-4::IRGC 78628-1	xian-adm	Philippines	46.4	20.36	201.9
	IRIS_313-11990	TAISEN GLUTINOUS YU 1157::IRGC 78750-1	xian-1B	Chinese Taipei (Taiwan)	30.36	24.898	165.4
	IRIS_313-11991	CHON::IRGC 78776-1	xian-3	Laos	37.04	27.875	156
	IRIS_313-11992	CHAO LAO SOUNG::IRGC 78799-1	xian-3	Laos	36.475	28.961	150.3
	IRIS_313-11996	TUI (KIDAYAN)::IRGC 79058-1	xian-3	Philippines	32.3	25.632	111.8
	IRIS_313-11997	BARUM::IRGC 79108-1	xian-3	Cambodia	26.18	19.748	128.1
	IRIS_313-12002	LARA BORO::IRGC 79342-1	aus/boro	Bangladesh	32.52	31.899	118.2
	IRIS_313-12007	JIA GEN::IRGC 79654-1	xian-adm	China	40.12	19.155	124.6
	IRIS_313-12009	PO HE::IRGC 79701-1	xian-1A	China	37.64	20.512	NA
	IRIS_313-12010	YAN ZHAN::IRGC 79740-1	xian-1A	China	32.64	25.14	139.925
	IRIS_313-12011	YU TOU ZHONG::IRGC 79749-1	xian-adm	China	30.52	21.353	NA
	IRIS_313-12012	ZAO LENG SHUI ZHAN::IRGC 79756-1	xian-1A	China	36.2	25.944	140.2
	IRIS_313-12014	ADANKARU::IRGC 79842-1	xian-2	Nigeria	52.68	25.71	117.6
	IRIS_313-12015	DOGON IRI::IRGC 79882-1	xian-2	Nigeria	40.14	NA	NA
	IRIS_313-12017	EX SANDEMA::IRGC 79964-1	xian-adm	Ghana	27.92	23.542	161.1
	IRIS_313-12018	FRENSI GBOI::IRGC 79983-1	geng-trp	Sierra Leone	32.82	26.564	222.9
	IRIS_313-12024	TOS 9795::IRGC 80142-1	xian-1B	Unknown	25.74	26.083	NA
	IRIS_313-12031	P T Q QINDONAAL::IRGC 80410-1	geng-trp	Philippines	30.58	29.555	206.3
	IRIS_313-12033	GAO JIAO HONG::IRGC 80920-1	xian-1A	China	32.18	23.184	152.6
	IRIS_313-12043	SAMBOK ANGKRANG::IRGC 81375-1	xian-3	Cambodia	42.94	19.903	155.9
	IRIS_313-12048	LIMA::IRGC 81487-1	xian-3	Indonesia	32.14	26.608	NA
	IRIS_313-12050	SHAN KAUK HNYIN::IRGC 81656-1	xian-adm	Myanmar	NA	26.675	72.6
	IRIS_313-12051	TINOLDO MARANGRAS::IRGC 81758-1	geng-trp	Philippines	30.925	19.864	196.4
	IRIS_313-12052	ADUKKAN::IRGC 81783-1	xian-adm	India	39.52	30.893	122
	IRIS_313-12053	FACAGRO 406::IRGC 82049-1	xian-adm	Burundi	31.56	22.206	242.5
	IRIS_313-12054	HUA 24::IRGC 82127-1	geng-tmp	China	33.26	26.041	NA
	IRIS_313-12055	LAL MOTI::IRGC 82168-1	aus/boro	Bangladesh	45.58	15.145	238.7
	IRIS_313-12057	AI JIAO ZI::IRGC 82255-1	xian-adm	China	32.98	25.824	119.6
	IRIS_313-12059	LIGEN 2::IRGC 82398-1	geng-tmp	China	31.48	22.508	159.7
	IRIS_313-12060	LIJIAN 942::IRGC 82399-1	geng-adm	China	26.12	NA	NA
	IRIS_313-12061	YUNLEN 13::IRGC 82402-1	geng-tmp	China	25.46	24.165	NA
	IRIS_313-12065	YERI BUTUKA::IRGC 82591-1	admix	Nigeria	32.32	32.439	123.1
	IRIS_313-12066	MARAMAY::IRGC 82628-1	xian-3	Philippines	37.46	21.036	175
	IRIS_313-12067	531::IRGC 82643-1	xian-adm	Philippines	30.4	21.404	130.7
	IRIS_313-12069	PULUT MAS::IRGC 82676-1	geng-trp	Indonesia	28.46	21.444	134.1
	IRIS_313-12070	BABELIONG::IRGC 82688-1	geng-trp	Malaysia	30.54	19.205	NA
	IRIS_313-12071	NIA::IRGC 82728-1	geng-sbtrp	Laos	32.74	27.851	100.4
	IRIS_313-12073	KASIGNAYAN::IRGC 82788-1	geng-trp	Philippines	32.86	NA	NA
	IRIS_313-12076	HANG::IRGC 82842-1	geng-sbtrp	Laos	25.38	35.776	120.3
	IRIS_313-12077	YOI::IRGC 82855-1	geng-sbtrp	Laos	28.6	NA	NA
	IRIS_313-12078	DAU NGHA THAI BINH::IRGC 82891-1	xian-adm	Vietnam	48.92	20.948	NA
	IRIS_313-12080	KA GIL::IRGC 83029-1	xian-3	Philippines	29.08	23.34	124.1
	IRIS_313-12081	1146::IRGC 83068-1	xian-3	Philippines	NA	23.149	175.9
	IRIS_313-12082	MAVOLATSIKA::IRGC 83137-1	xian-2	Madagascar	32.92	24.921	114.1
	IRIS_313-12083	SARIN TSIPALA::IRGC 83154-1	xian-2	Madagascar	NA	24.031	NA
	IRIS_313-12093	KARUEL::IRGC 83792-1	xian-adm	Nepal	22.5	22.361	74.9
	IRIS_313-12094	KASHA::IRGC 83865-1	basmati/sadri	Bangladesh	NA	8.605	156.8
	IRIS_313-12109	ARITH::IRGC 84347-2	xian-3	Cambodia	31.36	22.407	147.7
	IRIS_313-12121	CHA LIENG::IRGC 84920-1	xian-3	Laos	21.34	20.52	79.6
	IRIS_313-12127	INPONG::IRGC 85524-1	xian-3	Laos	28.8	33.25	100.3
	IRIS_313-12128	HMA GNENG::IRGC 85751-1	xian-3	Laos	32.82	25.609	98.8
	IRIS_313-12129	MON LAI::IRGC 85857-1	geng-sbtrp	Laos	28.28	36.267	105.7
	IRIS_313-12130	KHAO PA::IRGC 85972-1	xian-3	Laos	25.76	30.606	137.4
	IRIS_313-12133	TAP KHOUAY::IRGC 86373-1	xian-3	Laos	24.56	35.2	NA
	IRIS_313-12135	PERUBAK LUEY::IRGC 86436-1	xian-1B	Malaysia	21.4	16.077	125.7
	IRIS_313-12138	YADU BARA::IRGC 86912-1	xian-adm	Bhutan	34.56	22.923	84.3
	IRIS_313-12139	MANSARA DHAN::IRGC 86940-1	aus/boro	Nepal	34.58	20.792	NA
	IRIS_313-12142	ATT CHHMOUS::IRGC 87030-1	xian-3	Cambodia	40.02	17.859	NA
	IRIS_313-12146	AM BEUS::IRGC 87189-1	xian-adm	Cambodia	35.84	22.833	NA
	IRIS_313-12147	ARNG'-KAR PHAR ONG::IRGC 87196-1	xian-3	Cambodia	27.68	31.259	97.6
	IRIS_313-12148	ARN'-SAR THNGORN'::IRGC 87205-1	xian-3	Cambodia	37.6	27.881	117.8
	IRIS_313-12161	PA PHA EA::IRGC 87751-1	xian-3	Cambodia	34.38	19.349	NA
	IRIS_313-12164	PA YANG NOEUGN::IRGC 87778-1	geng-adm	Cambodia	32.14	28.486	125.5
	IRIS_313-12180	JHINUWA DHAN::IRGC 88545-1	xian-adm	Nepal	36.64	24.488	133.7
	IRIS_313-12182	NYAULI::IRGC 88628-1	xian-adm	Nepal	37.72	26.813	93.5
	IRIS_313-12183	SETYA::IRGC 88654-1	aus/boro	Nepal	31.48	25.932	NA
	IRIS_313-12185	AE NOUA::IRGC 89308-1	xian-adm	Laos	27.56	32.179	NA
	IRIS_313-12186	BAO DAM::IRGC 89352-1	xian-adm	Laos	30.12	28.807	115.7
	IRIS_313-12187	CHAM LEK::IRGC 89387-1	xian-adm	Laos	35.2	28.579	162
	IRIS_313-12188	CHAO DO::IRGC 89430-1	xian-3	Laos	33.2	26.992	NA
	IRIS_313-12193	DO NOUAN::IRGC 89648-1	xian-3	Laos	NA	31.434	NA
	IRIS_313-12194	EA POUAK::IRGC 89748-1	xian-3	Laos	36.44	32.891	128
	IRIS_313-12200	LEUANG::IRGC 90000-1	geng-sbtrp	Laos	30.86	33.734	109.3
	IRIS_313-12207	SALA::IRGC 90457-1	xian-adm	Laos	26.02	24.859	88.9
	IRIS_313-12210	CHAM TON::IRGC 90600-1	xian-adm	Vietnam	25.8	22.503	138.4
	IRIS_313-12217	WEONJU 8::IRGC 90845-1	geng-tmp	South Korea	24.2	23.133	113.5
	IRIS_313-12221	EA LOUY::IRGC 91220-1	xian-3	Laos	35.72	30.076	NA
	IRIS_313-12222	LAM BOUN::IRGC 91525-1	xian-3	Laos	29.08	30.571	106.6
	IRIS_313-12224	NOON SOUNG::IRGC 91956-1	xian-3	Laos	41.76	32.203	180
	IRIS_313-12225	PA LAT NGAN::IRGC 91983-1	xian-3	Laos	40.86	35.89	151.1
	IRIS_313-12226	PANG::IRGC 91987-1	geng-sbtrp	Laos	24.54	37.68	115.2
	IRIS_313-12227	SET::IRGC 92200-1	geng-sbtrp	Laos	23.92	32.077	114.2
	IRIS_313-12228	SOM::IRGC 92221-1	geng-sbtrp	Laos	35.68	NA	NA
	IRIS_313-12229	TAM::IRGC 92253-1	xian-3	Laos	37.1	30.05	NA
	IRIS_313-12231	TOUN::IRGC 92291-2	xian-3	Laos	NA	NA	115.8
	IRIS_313-12232	TE SAN AI 2::IRGC 93355-1	xian-adm	China	26.9	21.738	186.1
	IRIS_313-12234	ANLINGWUBAILI::IRGC 93363-1	xian-1B	China	20.525	21.533	158.8
	IRIS_313-12236	LAOZAOGU::IRGC 93444-1	xian-1A	China	NA	19.816	159.6
	IRIS_313-12237	WUGU::IRGC 93479-1	xian-1A	China	35.22	25.523	155
	IRIS_313-12241	SEMENDANG::IRGC 93633-1	geng-trp	Indonesia	31.62	25.653	176.3
	IRIS_313-12242	KHAO KHOT::IRGC 93892-1	geng-sbtrp	Laos	30.08	NA	NA
	IRIS_313-12244	PINAHULA::IRGC 93937-1	geng-trp	Philippines	32.02	27.027	145.9
	IRIS_313-12246	BANGKOUY::IRGC 94037-1	xian-3	Cambodia	32.1	31.123	168.8
	IRIS_313-12249	DAMNOUEB PHDAU PEN::IRGC 94176-1	xian-3	Cambodia	NA	22.622	NA
	IRIS_313-12251	RUS RUSSEI::IRGC 94341-1	xian-3	Cambodia	37.3	23.416	122.7
	IRIS_313-12252	A MOUK::IRGC 94474-1	geng-sbtrp	Laos	32.62	31.496	NA
	IRIS_313-12254	BAN BONG::IRGC 94565-1	geng-sbtrp	Laos	28.66	45.095	76.4
	IRIS_313-12257	DENG PEE::IRGC 94991-1	geng-sbtrp	Laos	NA	42.468	75.7
	IRIS_313-12258	DON::IRGC 95117-1	geng-sbtrp	Laos	33.7	32.488	169.7
	IRIS_313-12259	EA NOUAN::IRGC 95147-1	xian-3	Laos	45.32	28.438	116.9
	IRIS_313-12260	EA KHAW NGAN::IRGC 95176-2	xian-3	Laos	38.32	30.274	166
	IRIS_313-12261	EA TOM::IRGC 95276-1	xian-3	Laos	25.12	22.065	126.8
	IRIS_313-12262	NYAE::IRGC 95302-1	geng-sbtrp	Laos	35.98	36.72	73.8
	IRIS_313-12263	KHIE TOM::IRGC 95601-1	xian-3	Laos	23.88	NA	61.4
	IRIS_313-12265	KON SIM::IRGC 95626-1	geng-sbtrp	Laos	34.2	36.931	145
	IRIS_313-12268	MAYATAUNG::IRGC 95957-1	xian-adm	Myanmar	32.22	27.405	121.8
	IRIS_313-12269	SHWEWARHNAN::IRGC 96053-1	xian-adm	Myanmar	35.86	22.927	175.6
	IRIS_313-12270	TOAM JUM::IRGC 96077-1	xian-adm	Myanmar	33.92	NA	NA
	IRIS_313-12271	BATIBATIKAN::IRGC 96098-1	geng-trp	Philippines	27.38	18.038	NA
	IRIS_313-12272	MALAGKIT (ITIM)::IRGC 96124-1	geng-trp	Philippines	27.42	24.505	NA
	IRIS_313-12273	AIJIAONANTE::IRGC 96974-1	xian-1A	China	21.82	21.768	120.1
	IRIS_313-12275	MAGU::IRGC 97027-1	xian-adm	China	36.6	NA	NA
	IRIS_313-12281	SALAZANA::IRGC 97219-1	geng-trp	Madagascar	41	25.06	NA
	IRIS_313-12283	VARY 5000 FOTSY::IRGC 97235-1	xian-adm	Madagascar	24.6	25.171	NA
	IRIS_313-12284	VARY GONY::IRGC 97308-2	xian-2	Madagascar	23.26	26.484	136.3
	IRIS_313-12286	EKAYIN SAW::IRGC 97468-2	xian-3	Myanmar	34.32	21.648	111.5
	IRIS_313-12287	KAUK HNYINGWA::IRGC 97487-1	xian-3	Myanmar	37.76	24.632	122.8
	IRIS_313-12288	NGWE TOE KYE::IRGC 97530-1	xian-3	Myanmar	26.9	20.316	255
	IRIS_313-12290	JON JAN::IRGC 97633-1	xian-adm	Myanmar	35.24	25.287	159.9
	IRIS_313-12296	SABALINE::IRGC 98059-1	xian-3	Myanmar	31.3	24.873	122.6
	IRIS_313-12297	LOUK PASOM::IRGC 98136-1	xian-adm	Laos	53.74	20.313	203.6
	IRIS_313-12300	NGAM KON DAM::IRGC 98486-1	xian-adm	Laos	28.94	NA	NA
	IRIS_313-12301	LG 10178::IRGC 98526-1	xian-adm	Laos	26.6	32.497	NA
	IRIS_313-12302	LG 4153::IRGC 98528-1	xian-3	Laos	29.38	40.007	175.6
	IRIS_313-12303	LG 9274::IRGC 98715-1	xian-adm	Laos	38.92	13.226	NA
	IRIS_313-12305	PA KHENG KHAW::IRGC 98779-1	xian-3	Laos	26.06	30.684	101.4
	IRIS_313-12308	SAM SI::IRGC 99020-1	xian-3	Laos	24.58	30.244	84
	IRIS_313-12309	SANPATONG NYAY::IRGC 99050-1	xian-3	Laos	25.7	NA	NA
	IRIS_313-12311	TAM::IRGC 99161-1	geng-sbtrp	Laos	30.4	31.889	NA
	IRIS_313-12312	TA SENG::IRGC 99176-1	geng-sbtrp	Laos	26.34	31.276	104.1
	IRIS_313-12319	PSBRC 18::IRGC 99639-1	xian-1B	Philippines	28.02	22.575	119.1
	IRIS_313-12321	LG 10344::IRGC 99789-1	geng-sbtrp	Laos	34.26	NA	NA
	IRIS_313-12322	VOK::IRGC 99831-1	geng-sbtrp	Laos	47.5	32.144	161.4
	IRIS_313-12324	BER YA::IRGC 99970-1	geng-sbtrp	Laos	NA	41.964	103.3
	IRIS_313-12325	DISSI::IRGC 101346-1	xian-2	Cameroon	42.66	26.102	165
	IRIS_313-12329	CHAO DO::IRGC 106666-1	xian-adm	Laos	38.9	27.018	NA
	IRIS_313-12330	CHAO PEE::IRGC 106767-1	geng-sbtrp	Laos	31.94	26.88	124.2
	IRIS_313-12332	DENG NYAY::IRGC 106907-1	geng-sbtrp	Laos	48.42	37.988	120.7
	IRIS_313-12334	DO KHAW::IRGC 106977-1	xian-3	Laos	29.42	39.049	85.6
	IRIS_313-12336	DO LEUANG::IRGC 106990-1	geng-sbtrp	Laos	30.375	35.131	NA
	IRIS_313-12337	DOK HIEN NOI::IRGC 107021-1	geng-sbtrp	Laos	29.32	34.425	111.4
	IRIS_313-12340	NYAO::IRGC 107091-1	geng-sbtrp	Laos	25.58	NA	NA
	IRIS_313-12341	NYON::IRGC 107099-1	geng-sbtrp	Laos	35.56	42.019	88.5
	IRIS_313-12345	VIENG::IRGC 107375-2	geng-sbtrp	Laos	NA	39.555	70.3
	IRIS_313-12346	LAB::IRGC 107468-1	geng-sbtrp	Laos	31.78	38.665	73.2
	IRIS_313-12347	LAI DAM::IRGC 107490-1	geng-sbtrp	Laos	30.6	34.854	101.5
	IRIS_313-12349	MAK KHEUA DENG::IRGC 107709-1	geng-sbtrp	Laos	34.58	NA	NA
	IRIS_313-12350	MAK KHEUA KANG::IRGC 107712-1	geng-sbtrp	Laos	NA	29.728	NA
	IRIS_313-12352	MEE::IRGC 107773-1	geng-sbtrp	Laos	26.22	31.127	141.7
	IRIS_313-12354	NASAENG::IRGC 107818-1	xian-adm	Laos	32.02	NA	NA
	IRIS_313-12355	NASAENG::IRGC 107819-1	xian-adm	Laos	26.26	24.93	138.1
	IRIS_313-15896	FEDEARROZ 50::G1	xian-1B	Colombia	27.08	20.025	172.7
	IRIS_313-15897	SANHUANGZHAN NO 2	xian-adm	China	34.1	16.813	169.1
	IRIS_313-15899	IR 45427-2B-2-2B-1-1::G1	xian-adm	Philippines	24.8	27.909	82.6
	IRIS_313-15900	IR 07F287::G1	xian-adm	Philippines	22.68	13.085	247.1
	IRIS_313-15901	IR 77298-14-1-2-10::G1	xian-1B	Philippines	24.7	26.429	84.2
	IRIS_313-15902	IRRI 146::G1	xian-1B	Philippines	25.84	20.142	155.6
	IRIS_313-15904	JINBUBYEO::G1	geng-tmp	South Korea	20.9	27.203	82.3
	IRIS_313-15905	WAB 56-125::IRTP 19771-G1	geng-trp	Ivory Coast	28.98	29.924	175.3
	IRIS_313-15906	IR 73571-3B-11-3-K2::G1	xian-adm	Philippines	27.8	23.345	112.8
	IRIS_313-15907	INIA TACUARI::G1	geng-trp	Uruguay	26.42	15.329	NA
	IRIS_313-15909	IET 14720::IRTP 23179-G1	basmati/sadri	Unknown	23.1	21.73	35.0667
	IRIS_313-15910	CYPRESS	geng-trp	United States	27.04	16.472	181.3
	IRIS_313-7620	GAMBIAKA	xian-3	Burkina Faso	31.04	NA	155
	IRIS_313-7636	ADNY 11::C1	xian-1B	Mali	27.84	24.105	164.4
	IRIS_313-7638	ANGIFOTSY 685	xian-adm	Madagascar	39.54	28.267	225.8
	IRIS_313-7641	B 6144-MR-6-0-0	xian-adm	Indonesia	28.2	26.112	200
	IRIS_313-7646	BETSILAIZINA	admix	Madagascar	27.56	28.712	158.2
	IRIS_313-7650	BOTOHAVANA 139	xian-2	Madagascar	27.92	NA	NA
	IRIS_313-7651	BOTRA MAITSO	xian-2	Madagascar	27.52	27.551	NA
	IRIS_313-7654	BOUAKE 189::C1	xian-1B	Ivory Coast	29.56	24.587	146.5
	IRIS_313-7664	CICA 8	xian-1B	Colombia	23.84	21.716	NA
	IRIS_313-7665	CT 6510-24-1-2	xian-adm	Colombia	38.28	26.238	NA
	IRIS_313-7668	DANAU LAUT TAWAR	xian-adm	Indonesia	28.98	23.279	164.1
	IRIS_313-7681	H 15-23-DA	xian-adm	Mali	32.7	25.163	NA
	IRIS_313-7684	IR 1561-228-3-3	xian-adm	Philippines	23.86	17.752	123.6
	IRIS_313-7685	IR 19746-28-2-2	xian-1B	Philippines	29.26	NA	NA
	IRIS_313-7688	IR 22	xian-1B	Philippines	26.32	NA	NA
	IRIS_313-7689	IR 2307-247-2-2-3	xian-1B	Philippines	25.68	19.239	120.5
	IRIS_313-7690	IR 2344-P1 PB-9-3-2B	xian-adm	Philippines	28.1	19.265	110.5
	IRIS_313-7691	IR 28	xian-1B	Philippines	25	25.989	93.4
	IRIS_313-7696	IR 55411-50	xian-adm	Philippines	30.96	23.878	NA
	IRIS_313-7698	IR 57920-AC 25-2-B	xian-adm	Philippines	28.82	21.612	NA
	IRIS_313-7699	IR 57924-24	xian-adm	Philippines	NA	26.967	125.4
	IRIS_313-7719	KOGONI 91-1	xian-adm	Mali	22.28	21.911	148
	IRIS_313-7720	LAITRA	xian-2	Madagascar	25.36	15.507	199.4
	IRIS_313-7722	LATSIBOZAKA 112-1::GERVEX 8233-C1	admix	Madagascar	36.66	23.252	NA
	IRIS_313-7725	MADINIKA 1329	xian-2	Madagascar	23.16	27.924	132.3
	IRIS_313-7728	MAMORIAKA 114	xian-2	Madagascar	26.82	21.285	NA
	IRIS_313-7736	NONA BOKRA	xian-2	India	23.84	28.482	106.9
	IRIS_313-7758	ROJOKELY	xian-2	Madagascar	28.58	28.742	NA
	IRIS_313-7766	SAHEL 108	xian-1B	Senegal	25	21.351	NA
	IRIS_313-7769	SALUMPIKIT	xian-adm	Philippines	NA	23.955	143.1
	IRIS_313-7770	SAMBALA MALO	xian-1B	Mali	24.92	25.737	147.2
	IRIS_313-7778	SOM CAU 70 A	xian-adm	Vietnam	NA	17.099	140.4
	IRIS_313-7780	SONA	xian-adm	India	22.64	18.392	NA
	IRIS_313-7792	TSIPALA 1231	xian-adm	Madagascar	30.72	26.091	NA
	IRIS_313-7793	TSIPALA B 160	xian-2	Madagascar	28.28	21.565	159.5
	IRIS_313-7795	TSIPALA MENA 626	xian-2	Madagascar	28.4	23.124	NA
	IRIS_313-7797	UPL RI 7	xian-adm	Philippines	32.82	25.188	163.7
	IRIS_313-7799	VARY LAVA DE MAROVATO	xian-2	Madagascar	33.62	17.842	NA
	IRIS_313-7807	WAS 170-B-B-1-1	xian-1B	Senegal	24.7	18.665	149.6
	IRIS_313-7808	WAS 173-B-B-6-2-2	xian-1B	Senegal	28.02	24.065	NA
	IRIS_313-7809	WAS 174-B-3-5	xian-adm	Senegal	21.66	26.96	130
	IRIS_313-7815	WAS 198-B-3-1-3	xian-1B	Senegal	22.1	25.02	108.5
	IRIS_313-7816	WAS 199-B-1-2-1	xian-1B	Senegal	29.84	21.67	148.5
	IRIS_313-7819	WAS 203-B-B-2-4-1	xian-1B	Senegal	27	22.957	165.1
	IRIS_313-7820	WAS 206-B-B-2-2-1	xian-1B	Senegal	27.6	24.591	106.2
	IRIS_313-7824	WAS 21-B-B-20-4-3-3	xian-1B	Senegal	33.4	25.694	127.9
	IRIS_313-7826	WAS 33-B-B-15-1-4-5	xian-1B	Senegal	29.98	22.473	192
	IRIS_313-7832	WAS 63-22-5-9-10-1	xian-1B	Senegal	22.32	23.433	121.8
	IRIS_313-7838	62667	geng-trp	Senegal	28.38	34.371	142.9
	IRIS_313-7850	BODA 148-3	geng-trp	Madagascar	27.8	27.016	116.5
	IRIS_313-7856	CHA LOY OE	geng-sbtrp	Thailand	36.6	23.284	137.7
	IRIS_313-7863	CIRAD 403	geng-trp	Unknown	33	25.904	167.4
	IRIS_313-7866	CNA 7\BO\1\1>33-13-6-1	geng-trp	Colombia	28.84	23.143	181.8
	IRIS_313-7868	CT 13582-15-5-M	geng-trp	Colombia	22.55	26.812	NA
	IRIS_313-7870	CUIABANA	geng-adm	Brazil	30.14	33.938	110.3
	IRIS_313-7883	GANIGI	geng-trp	Indonesia	31.2	28.183	158.1
	IRIS_313-7902	IR 63380-16	geng-trp	Philippines	30.64	26.149	201.9
	IRIS_313-7907	IR 68704-145-1-1-B	geng-trp	Philippines	30.5	25.573	151.8
	IRIS_313-7909	IR 71525-19-1-1	geng-trp	Philippines	22.42	26.329	NA
	IRIS_313-7911	IR 72967-12-2-3	xian-1B	Philippines	28.64	28.136	165.3
	IRIS_313-7912	IRAT 104	geng-trp	Côte D'Ivoire	30.08	34.477	NA
	IRIS_313-7914	IRAT 112	geng-trp	Côte D'Ivoire	24.86	36.575	NA
	IRIS_313-7922	IRAT 234	geng-trp	Unknown	26.34	35.362	138.8
	IRIS_313-7924	IRAT 335	geng-trp	Bolivia	18.56	25.449	96.4
	IRIS_313-7933	KAKANI 2	admix	Nepal	20.7	25.864	NA
	IRIS_313-7959	MITSANGANAHIJERY	geng-trp	Madagascar	31.82	35.401	NA
	IRIS_313-7993	VARY LAVA DE BETAFO	geng-trp	Madagascar	29.22	32.11	150.3
	IRIS_313-7994	VARY MADINIKA 3566	geng-trp	Madagascar	30.18	28.789	NA
	IRIS_313-8003	IR 47686-09-01-B-1	geng-trp	Philippines	32.62	25.843	NA
	IRIS_313-8010	IR 71524-44-1-1	geng-trp	Philippines	36.275	30.942	154.2
	IRIS_313-8011	VIETNAM 1	geng-sbtrp	Vietnam	26.96	28.522	113.8
	IRIS_313-8023	RIZZOTTO 51/1	geng-adm	Italy	30.74	33.267	137.8
	IRIS_313-8024	RIBE 253	geng-tmp	Italy	NA	28.104	92.3
	IRIS_313-8025	ITALPATNA 48	geng-tmp	Italy	25.44	24.646	121.8
	IRIS_313-8026	GIOVANNI MARCHETTI	geng-tmp	Italy	23.54	24.924	44.5
	IRIS_313-8027	ANSEATICO	geng-adm	Italy	27.44	27.462	160.3
	IRIS_313-8029	GRITNA	geng-adm	Italy	28.9	30.631	134.4
	IRIS_313-8031	RUBINO	geng-adm	Italy	19.46	30.158	NA
	IRIS_313-8032	PIEMONTE	geng-tmp	Italy	17.84	26.498	NA
	IRIS_313-8033	LOMELLINO	geng-tmp	Italy	26.64	30.212	102.4
	IRIS_313-8037	DORELLA	geng-adm	Italy	24.26	33.153	77.8
	IRIS_313-8039	LOTO	geng-tmp	Italy	14.28	28.994	60.5
	IRIS_313-8041	GRALDO	geng-adm	Italy	19.58	22.31	NA
	IRIS_313-8044	GOLFO	geng-trp	Italy	23.96	21.013	181.8
	IRIS_313-8046	PLUS	geng-trp	Italy	25.62	19.273	NA
	IRIS_313-8048	RONCOLO	geng-adm	Italy	21.44	27.435	NA
	IRIS_313-8049	LORD	geng-adm	Italy	18.6667	31.665	125.15
	IRIS_313-8050	MIARA	geng-tmp	Italy	22.12	17.38	133.3
	IRIS_313-8052	SMERALDO	geng-tmp	Italy	20.075	25.055	NA
	IRIS_313-8053	RUBIDIO	geng-adm	Italy	16.48	24.85	NA
	IRIS_313-8057	79 UPLA	geng-trp	Argentina	25.88	23.579	NA
	IRIS_313-8058	91 UPLA	geng-trp	Argentina	36.46	24.037	183.2
	IRIS_313-8060	77 UPLA	geng-trp	Argentina	28.84	22.248	NA
	IRIS_313-8061	75 UPLA	geng-trp	Argentina	25.56	23.838	145.9
	IRIS_313-8062	80 UPLA	geng-trp	Argentina	29.5	22.808	196.8
	IRIS_313-8063	104 UPLA	geng-trp	Argentina	26.92	27.061	179.1
	IRIS_313-8064	32 UPLA	geng-trp	Argentina	21	20.2	126.1
	IRIS_313-8065	SAMBA::GERVEX 186-C1	geng-trp	Italy	22.18	25.329	136.6
	IRIS_313-8066	GHIBLI	geng-tmp	Italy	34.76	26.557	85.2
	IRIS_313-8067	MEDUSA	xian-1B	Italy	24.66	19.275	120.3
	IRIS_313-8068	ORIONE	xian-adm	Italy	30.92	25.069	NA
	IRIS_313-8069	ARIANA	xian-adm	Romania	32.76	22.835	157.2
	IRIS_313-8072	CENTURY PATNA	geng-trp	United States	25.12	34.226	NA
	IRIS_313-8073	DAWN CI 9534	aus/boro	United States	33.4	31.235	77.3
	IRIS_313-8074	GOOLARAH	geng-trp	Australia	26.84	24.665	NA
	IRIS_313-8075	HARRA	geng-tmp	Australia	21.26	28.719	NA
	IRIS_313-8076	PELDE	geng-trp	Australia	34.725	20.971	184.8
	IRIS_313-8084	CAPATAZ	geng-tmp	Spain	27.54	30.771	53.9
	IRIS_313-8085	CLOT	geng-tmp	Spain	18.62	24.777	73.5
	IRIS_313-8087	FRANCES	geng-tmp	Spain	32.74	21.857	NA
	IRIS_313-8090	MARENY	geng-tmp	Spain	20.44	26.189	145.9
	IRIS_313-8095	SHSS 53	geng-tmp	Spain	22.64	30.628	NA
	IRIS_313-8096	SR 113	geng-tmp	Spain	19.74	28.274	90.6
	IRIS_313-8097	ULLAL	geng-tmp	Spain	20.58	25.402	145.8
	IRIS_313-8099	FLIPPER	geng-tmp	Italy	16.62	27.49	103.3
	IRIS_313-8102	BLUE BONNET	geng-trp	United States	25.72	23.1	NA
	IRIS_313-8105	THAIPERLA	geng-tmp	United States	20.76	27.654	126.6
	IRIS_313-8109	CAMPINO	geng-tmp	Portugal	35.72	28.61	NA
	IRIS_313-8111	CARRICO	geng-tmp	Portugal	30.84	26.519	114.3
	IRIS_313-8112	CHIPKA	geng-tmp	Bulgaria	31.7	31.494	98.4
	IRIS_313-8113	ESCARLATE::GERVEX 887-C1	geng-tmp	Portugal	24.74	30.283	86.1
	IRIS_313-8114	FAISCA	geng-tmp	Portugal	22.5	26.319	113.1
	IRIS_313-8115	FAMILIA 181	geng-adm	Portugal	27.66	29.589	109.6
	IRIS_313-8118	IBO 400	geng-tmp	Portugal	21.12	37.224	113.8
	IRIS_313-8119	JUBILIENI	geng-tmp	Bulgaria	26.35	21.042	165.8
	IRIS_313-8121	MESTRE	geng-adm	Italy	17.68	38.021	76.7
	IRIS_313-8123	MUGA	geng-tmp	Portugal	21.6	31.991	NA
	IRIS_313-8124	OTA	geng-adm	Portugal	32.6	27.131	NA
	IRIS_313-8125	PLOVDIV 22	geng-tmp	Bulgaria	24.88	27.552	100.9
	IRIS_313-8126	PLOVDIV 24	geng-tmp	Bulgaria	14.225	31.96	67.7
	IRIS_313-8127	POLIZESTI 28	geng-tmp	Bulgaria	24.58	30.338	97.4
	IRIS_313-8128	PRECOZ 2 F A	geng-tmp	Argentina	21.66	27.612	73.4
	IRIS_313-8129	RODINA	geng-tmp	Bulgaria	25.8	32.052	75.6
	IRIS_313-8132	RUBI	geng-tmp	Portugal	34.76	26.439	224.5
	IRIS_313-8134	S 102/2	geng-tmp	Portugal	26.88	27.063	131.2
	IRIS_313-8135	SAEDINENIE	geng-tmp	Bulgaria	28.64	26.796	81.4
	IRIS_313-8136	SAFARI	geng-tmp	Portugal	21.38	NA	NA
	IRIS_313-8137	SAGRES	geng-adm	Portugal	26.72	34.125	NA
	IRIS_313-8138	SALOIO	geng-tmp	Portugal	29.06	31.897	100.2
	IRIS_313-8139	SANDOCA	geng-adm	Portugal	24.98	31.435	101.3
	IRIS_313-8140	SANGHAI	geng-tmp	China	25.1	24.296	NA
	IRIS_313-8141	SELN 244 A 6-20	geng-tmp	Australia	23.26	27.297	77.2
	IRIS_313-8142	SETTANTUNO	geng-tmp	Portugal	30.46	27.235	189.6
	IRIS_313-8143	SLAVA	geng-adm	Bulgaria	21.24	30.92	108
	IRIS_313-8145	SUPER	geng-tmp	Portugal	26.86	35.054	133
	IRIS_313-8147	T 757	geng-tmp	India	28.36	35.114	145.8
	IRIS_313-8148	TIMICH 108	geng-tmp	Romania	24.38	26.108	77.4
	IRIS_313-8151	VALTEJO	geng-tmp	Portugal	34.9	32.15	153
	IRIS_313-8154	GIGANTE VERCELLI	geng-adm	Italy	35.5	38.358	106.5
	IRIS_313-8155	KULON	geng-adm	Russia	18.08	30.459	74.5
	IRIS_313-8158	CT 23	geng-adm	Colombia	27.06	25.872	132.2
	IRIS_313-8160	CT 58	geng-tmp	Colombia	30.74	25.701	103.3
	IRIS_313-8161	CNA 4081	xian-1B	Brazil	27.08	27.246	NA
	IRIS_313-8162	RPC 12	geng-tmp	China	28.46	26.851	113.7
	IRIS_313-8164	YRM 6-2	geng-tmp	Australia	NA	24.016	159.5
	IRIS_313-8165	CIGALON	geng-tmp	France	16.06	26.012	74.4
	IRIS_313-8166	CALENDAL	geng-adm	France	NA	36.561	113.6
	IRIS_313-8167	DELTA	geng-adm	France	29.84	35.018	106
	IRIS_313-8168	ARLESIENNE	geng-adm	France	29.92	33.333	NA
	IRIS_313-8170	MEJANES 2	geng-adm	France	30.86	25.193	146.1
	IRIS_313-8171	AUZGUSTA	geng-tmp	Hungary	24.14	28.201	51.3
	IRIS_313-8172	FIDJI	admix	Philippines	26.72	21.696	85.9
	IRIS_313-8173	A 201	geng-trp	United States	35.74	26.017	141.9
	IRIS_313-8177	AUGUSTO	geng-adm	Italy	27.28	29.145	NA
	IRIS_313-8180	DELLMONT	geng-trp	United States	22.98	23.264	145.5
	IRIS_313-8183	DREW	geng-trp	United States	32.6	20.268	NA
	IRIS_313-8184	FRAGANCE	admix	Italy	NA	NA	NA
	IRIS_313-8185	GLADIO	geng-trp	Italy	31.58	23.213	NA
	IRIS_313-8186	JACINTO	geng-trp	United States	29.36	20.322	174.8
	IRIS_313-8192	L 205	geng-trp	United States	24.18	20.054	178.1
	IRIS_313-8193	LACASSINE	geng-trp	United States	18.9	21.103	160.6
	IRIS_313-8195	LUXOR	geng-adm	Italy	16.46	29.132	112.8
	IRIS_313-8200	OPALE	geng-tmp	Italy	17.62	23.902	130.4
	IRIS_313-8202	REXMONT	geng-trp	United States	NA	19.984	NA
	IRIS_313-8204	S 102	geng-tmp	United States	27.12	26.756	105.6
	IRIS_313-8205	SALVO	geng-adm	Italy	24.18	23.821	170.4
	IRIS_313-8208	LUSITO IRRADIADO 859-85-2	geng-tmp	Portugal	20.04	26.216	76.5
	IRIS_313-8209	ALEXANDROS	geng-trp	Greece	25.26	25.683	NA
	IRIS_313-8212	GIZA 178	xian-adm	Egypt	26.5	20.639	161.8
	IRIS_313-8213	GRAAL	geng-trp	France	23.8	24.919	145
	IRIS_313-8214	MELAS	geng-adm	Greece	18.74	23.316	115.9
	IRIS_313-8215	MERLE	xian-adm	France	26.12	21.717	126.8
	IRIS_313-8216	ROXANI	geng-tmp	Greece	NA	27.024	109.1
	IRIS_313-8217	SAKHA 102	geng-tmp	Egypt	23.88	27.023	135.4
	IRIS_313-8218	SAKHA 103	geng-tmp	Egypt	28.82	23.564	152.2
	IRIS_313-8232	IR 62266-42-6-2	geng-trp	Philippines	25.62	29.48	NA
	IRIS_313-8244	POKKALI	xian-2	Sri Lanka	32.48	NA	149.8
	IRIS_313-8252	JAGLI BORO	aus/boro	Bangladesh	27.28	21.391	NA
	IRIS_313-8253	KHAO DAWK MALI 105	xian-3	Thailand	30.44	24.325	NA
	IRIS_313-8256	GERDEH	geng-adm	Iran	28.38	NA	NA
	IRIS_313-8268	CHHOTE DHAN	basmati/sadri	Nepal	27	19.264	123.2
	IRIS_313-8277	K 2 C 14	geng-trp	Côte D'Ivoire	28.36	27.679	146.6
	IRIS_313-8279	SAWAH	geng-trp	Malaysia	32.6	25.951	179.6
	IRIS_313-8283	KOYRA	aus/boro	Bangladesh	28.7	22.764	NA
	IRIS_313-8285	KATY	geng-trp	United States	24.48	18.056	NA
	IRIS_313-8288	AVO	xian-adm	Madagascar	23.54	27.349	NA
	IRIS_313-8292	CARREON	xian-3	Philippines	24.98	NA	111.3
	IRIS_313-8302	KAMJA	admix	Bhutan	30.7	34.199	97.7
	IRIS_313-8303	SURMATIYA	xian-2	India	41.28	24.256	177.7
	IRIS_313-8305	URAIBOOL	xian-2	India	28.06	28.739	95
	IRIS_313-8314	BEUREUM MEULIT	geng-trp	Indonesia	NA	27.249	NA
	IRIS_313-8321	BHADOIA 303	aus/boro	Bangladesh	23.42	NA	NA
	IRIS_313-8324	POENOET HITAM	admix	Indonesia	NA	25.797	143.2
	IRIS_313-8326	JC 1	basmati/sadri	India	21.18	NA	123.7
	IRIS_313-8332	ARC 15091	xian-adm	India	27.4	23.893	73
	IRIS_313-8339	BOND	geng-trp	United States	27.4	24.817	NA
	IRIS_313-8341	BAT DO	xian-adm	Vietnam	28.44	16.838	99.4
	IRIS_313-8349	LATA MONA::IRGC 49333-1	xian-2	Bangladesh	31.46	29.355	149.6
	IRIS_313-8356	BLICCA	geng-trp	Philippines	27.9	30.772	123.5
	IRIS_313-8368	MENTIK TJERE BELUT	xian-adm	Indonesia	35.3	NA	NA
	IRIS_313-8380	SAN CHIAO TSWEN	xian-1A	China	30.86	23.667	128
	IRIS_313-8381	PURAK SIRIBA	geng-trp	Malaysia	29.1	NA	NA
	IRIS_313-8383	GENE	xian-adm	Philippines	24.86	25.6	NA
	IRIS_313-8385	JC 149	basmati/sadri	India	31.3	NA	NA
	IRIS_313-8386	ARC 10812	xian-adm	India	25.14	26.71	94.5
	IRIS_313-8387	FU LI HONG	geng-tmp	China	25.46	20.356	173.8
	IRIS_313-8390	SUFAID 246	aus/boro	Pakistan	30.2	17.237	NA
	IRIS_313-8392	IR 2003-P7-7-4-2	xian-1B	Philippines	26.88	24.936	132.1
	IRIS_313-8398	KHARSU 80	aus/boro	Pakistan	25.825	17.638	48.5
	IRIS_313-8399	24869	geng-tmp	France	NA	NA	67.5
	IRIS_313-8400	RIKUTO NORIN MOCHI 20	geng-trp	Japan	23.78	28.06	110.3
	IRIS_313-8405	JIN JUN DAO	xian-adm	China	20.16	14.071	83.3
	IRIS_313-8409	SOM NGHE AN	xian-adm	Vietnam	33.66	24.198	NA
	IRIS_313-8410	JABOR SAIL	aus/boro	Bangladesh	30.86	21.642	NA
	IRIS_313-8412	FEI GAI 122	xian-adm	China	35.02	27.391	147.6
	IRIS_313-8414	ARC 18202	xian-adm	India	27.78	20.096	136
	IRIS_313-8431	BOCAO::IRGC 50384-1	geng-trp	Philippines	49.58	26.803	185
	IRIS_313-8433	CHANG LE SAN SHU ZAO	xian-1A	China	29.38	24.243	137.6
	IRIS_313-8434	TEBONNET	geng-trp	United States	25.46	16.56	NA
	IRIS_313-8435	UPRH 233	xian-1A	India	35.02	25.286	118.2
	IRIS_313-8436	PIKTO MAMAS	geng-trp	Indonesia	39.6	22.997	210.9
	IRIS_313-8437	IRRIBINI	xian-adm	Bangladesh	30.7	26.032	156.3
	IRIS_313-8439	KENDINGA 5 (H)	geng-trp	Malaysia	21.1	25.378	NA
	IRIS_313-8444	M 203	geng-tmp	United States	25.14	31.316	106.3
	IRIS_313-8450	498-2A BR 8	xian-2	India	25.7	24.649	97.6
	IRIS_313-8453	ARC 18597	xian-adm	India	25.6	24.099	80.7
	IRIS_313-8454	LAI YIP ZIM	xian-1A	Chinese Taipei (Taiwan)	39.92	23.466	171.9
	IRIS_313-8474	PAH WEAN	xian-3	Thailand	29.76	33.337	143.8
	IRIS_313-8481	DAN YAN NUO	geng-tmp	China	27.96	24.527	149.6
	IRIS_313-8485	NAM SA GUI 19	xian-3	Thailand	28.62	27.505	118.8
	IRIS_313-8486	DAGPA MRAS::IRGC 62166-1	geng-sbtrp	Bhutan	25.6	22.887	63.6
	IRIS_313-8492	KUNENG::IRGC 71545-1	xian-3	Malaysia	49.04	25.315	193.6
	IRIS_313-8493	MELABOH::IRGC 66597-1	xian-3	Indonesia	39.36	17.149	NA
	IRIS_313-8498	ARC 7091	basmati/sadri	India	23	17.854	147.1
	IRIS_313-8502	M 102	geng-tmp	United States	27.32	20.092	NA
	IRIS_313-8509	PUILLIPINA KATARI	xian-2	Bangladesh	32.44	16.94	NA
	IRIS_313-8514	DAA MANSA	xian-1B	Ghana	23.4	26.074	NA
	IRIS_313-8519	MANDASHERPO	geng-sbtrp	Bhutan	23.08	27.579	61.5
	IRIS_313-8523	OS 4	geng-trp	Nigeria	27.18	30.163	154.6
	IRIS_313-8530	DHANE BURWA::IRGC 10105-1	xian-2	India	31.62	26.74	NA
	IRIS_313-8554	ARC 11959	aus/boro	India	30.72	21.47	157
	IRIS_313-8559	KEERIPALA CHILL PADDY	xian-2	India	44.72	25.147	NA
	IRIS_313-8565	YAHNG LEU	geng-sbtrp	Thailand	41.72	NA	NA
	IRIS_313-8568	LARHA MUGAD	xian-2	India	33.88	25.511	143.6
	IRIS_313-8571	ES 21	xian-3	Tanzania	25.82	36.832	121.7
	IRIS_313-8572	ONOY	geng-trp	Philippines	44.3	29.68	NA
	IRIS_313-8578	KHAU TRA BONG	geng-sbtrp	Vietnam	26.12	35.17	80.3
	IRIS_313-8580	DAM	geng-sbtrp	Thailand	24.62	22.774	98.8
	IRIS_313-8585	ARC 11901::IRGC 21727-1	xian-adm	India	33.68	29.43	NA
	IRIS_313-8586	PLI KHAO	xian-3	Thailand	26.78	33.442	NA
	IRIS_313-8599	BUE GA WA::IRGC 60824-1	geng-sbtrp	Thailand	24.8	23.941	127.4
	IRIS_313-8603	ARC 12884	xian-adm	India	40.96	30.221	NA
	IRIS_313-8614	RAJHUSAI (ACR 12)	xian-2	India	NA	15.217	229.2
	IRIS_313-8621	ARC 11663	xian-1B	India	22.3	16.873	188.75
	IRIS_313-8622	XITTO	xian-2	India	NA	29.845	110.3
	IRIS_313-8627	PRELUDE	geng-trp	United States	26.6	27.232	NA
	IRIS_313-8631	DUDRE	xian-2	India	42.38	26.304	142.7
	IRIS_313-8637	BALINGMI	geng-sbtrp	Bhutan	23.98	26.25	64.7
	IRIS_313-8638	Na souan	xian-3	Lao Pdr	36	35.569	127.3
	IRIS_313-8641	AUS 439	aus/boro	Bangladesh	28.12	17.396	126.7
	IRIS_313-8645	PAI YI PING	xian-1A	China	32.02	25.319	107.9
	IRIS_313-8647	PERUNEL	xian-2	India	26.06	24.949	150.3
	IRIS_313-8655	TAK	aus/boro	Pakistan	27.7	16.867	108.4
	IRIS_313-8656	BASMATI 1	basmati/sadri	Pakistan	28.54	19.415	NA
	IRIS_313-8658	CP 231	geng-adm	United States	31.02	16.543	NA
	IRIS_313-8660	KOTTEYARAN	xian-2	Sri Lanka	31.14	23.41	124.3
	IRIS_313-8665	M 7::IRGC 34281-1	geng-tmp	United States	23.8	16.431	NA
	IRIS_313-8669	CALROSE 76	geng-adm	United States	23.04	19.174	110.5
	IRIS_313-8674	HAWM KRUA	xian-3	Thailand	36.02	24.169	NA
	IRIS_313-8679	JAO LEUANG	xian-3	Thailand	29.02	33.551	89.3
	IRIS_313-8690	NEP HOA VANG	geng-adm	Vietnam	35	24.78	119.833
	IRIS_313-8694	TRES MESES	geng-trp	Brazil	24.6	25.756	NA
	IRIS_313-8697	YEBAWYIN	xian-3	Myanmar	41.96	27.6	NA
	IRIS_313-8699	BALASURIYA A	xian-adm	Sri Lanka	32.1	26.026	165.1
	IRIS_313-8703	DA 7	xian-2	Bangladesh	36.84	22.295	113.2
	IRIS_313-8712	ARC 13829	basmati/sadri	India	35.62	22.202	132.7
	IRIS_313-8717	BAZAIL	xian-adm	Bangladesh	33.26	22.047	NA
	IRIS_313-8721	HOLOI BASH (SOLOI BASH)	aus/boro	Bangladesh	33.12	22.937	NA
	IRIS_313-8723	KUTAI PAYA	xian-3	Malaysia	40.12	28.441	198.8
	IRIS_313-8725	PULUT BARAYA	xian-3	Indonesia	36.48	13.686	161
	IRIS_313-8727	T 315	xian-2	India	30.72	25.932	151.5
	IRIS_313-8731	NIBARI	xian-2	India	32.84	27.602	198.6
	IRIS_313-8732	WP 36	xian-1B	Thailand	21.2	26.413	124.7
	IRIS_313-8735	NEP NGAU	geng-adm	Vietnam	35.02	30.073	NA
	IRIS_313-8737	SADAJIRA 19-287	xian-2	Bangladesh	36.08	20.177	163.8
	IRIS_313-8739	TAI 6	admix	Côte D'Ivoire	33.7	NA	NA
	IRIS_313-8743	NIAO YAO	xian-adm	Chinese Taipei (Taiwan)	30.64	23.818	NA
	IRIS_313-8744	REMOL	xian-3	Indonesia	27.2	21.268	NA
	IRIS_313-8745	SD 120 SELN (CI 12320)	geng-trp	Haiti	23.32	28.956	NA
	IRIS_313-8751	HNANWA	xian-3	Myanmar	32.46	25.588	NA
	IRIS_313-8754	TYPE 50	xian-2	India	28.38	28.13	156.6
	IRIS_313-8755	NORIN 6	geng-tmp	Japan	NA	28.737	95.7
	IRIS_313-8757	NIRGUNI	xian-2	India	31	31.403	150.7
	IRIS_313-8765	TIMMURAY	basmati/sadri	Bhutan	NA	19.497	93.3
	IRIS_313-8768	MOROFIN::IRGC 56698-1	geng-trp	Ivory Coast	27.3	25.145	171.6
	IRIS_313-8769	KOSAGI	geng-trp	Guinea	36.22	25.355	174.6
	IRIS_313-8771	SIMUL KHURI	aus/boro	India	35.45	26.714	78.1
	IRIS_313-8778	SUP BLUE ROSE	geng-trp	United States	28.1	31.864	147.7
	IRIS_313-8783	105	admix	Sri Lanka	34.44	25.658	164
	IRIS_313-8789	LALSAITA	aus/boro	Bangladesh	36.14	22.789	74.1
[truncated: 291 more rows]
